# Supplementary material for: Nano- to macro-scale control of 3D printed materials via polymerization induced microphase separation
Source: Nat Commun. 2022 Jun 22;13:3577. doi: 10.1038/s41467-022-31095-9 (PMC9217958; doi:10.1038/s41467-022-31095-9)
Supplement: Supplementary file 3 — Source Data [file 41467_2022_31095_MOESM3_ESM.xlsx]

## Sheet: Fig. 2a
Fig. 2a
		PBA24-CTA					PBA48-CTA					PBA94-CTA					PBA180-CTA					PBA360-CTA
	Time, s	Conv, run 1 (%)	Conv, run 2 (%)	Conv, run 3 (%)	Mean (%)	SD	Conv, run 1 (%)	Conv, run 2 (%)	Conv, run 3 (%)	Mean (%)	SD	Conv, run 1 (%)	Conv, run 2 (%)	Conv, run 3 (%)	Mean (%)	SD	Conv, run 1 (%)	Conv, run 2 (%)	Conv, run 3 (%)	Mean (%)	SD	Conv, run 1 (%)	Conv, run 2 (%)	Conv, run 3 (%)	Mean (%)	SD
	0	0	0	0	0	0	0	0	0	0	0	0	0	0	0	0	0	0	0	0	0	0	0	0	0	0
	15	5.86948	6.96654	6.1913	6.34244	0.563932	19.4132	19.4357	17.2518	18.7002	1.25445	55.6008	51.0479	58.8243	55.1577	3.90707	65.7039	63.0935	68.0026	65.6	2.45623	71.1775	70.7399	72.3864	71.4346	0.8528
	30	29.6648	27.1361	32.8633	29.8881	2.87013	69.1207	69.4576	64.4758	67.6847	2.78407	75.7122	78.1519	79.6835	77.8492	2.00288	80.9853	80.5089	82.4577	81.3173	1.01591	83.5367	83.4327	83.8717	83.6137	0.229401
	45	68.6309	63.1741	69.9866	67.2639	3.60609	78.9737	78.2356	74.85	77.3531	2.19892	83.2083	84.0987	84.8171	84.0414	0.805974	85.9417	85.8578	87.199	86.3328	0.751315	88.3353	87.3642	88.3869	88.0288	0.576149
	60	79.4343	77.1822	79.9701	78.8622	1.47937	83.5631	82.6531	80.5666	82.2609	1.53623	86.2357	87.6881	87.1427	87.0221	0.733675	89.5038	88.7425	89.8804	89.3756	0.579668	90.842	90.4471	90.9146	90.7346	0.25159
	75	83.0118	82.1292	83.3835	82.8415	0.644242	85.726	85.7205	84.7906	85.4124	0.538471	88.0259	88.7482	89.715	88.8297	0.847496	90.7339	90.667	91.5913	90.9974	0.51541	92.3101	91.4874	93.0134	92.2703	0.763777
	90	85.638	83.8653	85.675	85.0594	1.03429	87.2396	87.4799	86.6546	87.1247	0.424493	90.3379	90.0272	91.0354	90.4668	0.516315	91.9337	91.905	93.0249	92.2879	0.638433	93.06	93.1588	93.5055	93.2414	0.233985
	105	86.7295	86.0529	86.6287	86.4703	0.365018	88.3671	88.7257	87.5366	88.2098	0.609929	90.6483	91.9877	91.7479	91.4613	0.714175	93.3122	93.3544	93.4856	93.384	0.0904263	93.8201	93.6023	94.2941	93.9055	0.353739
	120	87.5675	87.182	87.6183	87.4559	0.23862	89.2883	89.0794	88.5763	88.9813	0.365982	91.8874	92.1415	92.5517	92.1935	0.335193	93.7244	94.4396	94.33	94.1647	0.385152	94.5556	94.404	94.9372	94.6323	0.274754

## Sheet: Fig. 2b
Fig. 2b
		PBA24-CTA					PBA48-CTA					PBA94-CTA					PBA180-CTA					PBA360-CTA
	Time, s	Conv, run 1 (%)	Conv, run 2 (%)	Conv, run 3 (%)	Mean (%)	SD	Conv, run 1 (%)	Conv, run 2 (%)	Conv, run 3 (%)	Mean (%)	SD	Conv, run 1 (%)	Conv, run 2 (%)	Conv, run 3 (%)	Mean (%)	SD	Conv, run 1 (%)	Conv, run 2 (%)	Conv, run 3 (%)	Mean (%)	SD	Conv, run 1 (%)	Conv, run 2 (%)	Conv, run 3 (%)	Mean (%)	SD
	0	0	0	0	0	0	0	0	0	0	0	0	0	0	0	0	0	0	0	0	0	0	0	0	0	0
	15	9.48433	8.95652	7.41575	8.61887	1.07483	26.62	20.3316	21.448	22.7999	3.35508	62.9063	65.9777	64.9438	64.6093	1.56282	77.2524	76.5936	76.3886	76.7449	0.451332	78.1652	76.4417	74.4591	76.3553	1.85456
	30	37.5205	34.16	33.1298	34.9368	2.29612	81.1458	80.0483	80.5906	80.5949	0.548756	85.9621	87.6687	87.5085	87.0464	0.942456	89.8518	89.3475	89.7411	89.6468	0.265052	90.8898	90.2147	90.9754	90.6933	0.416707
	45	78.9437	78.2017	77.2085	78.118	0.870613	89.0019	89.4498	88.7576	89.0698	0.351068	92.0196	93.3686	92.9193	92.7692	0.686943	93.9745	94.6955	94.617	94.429	0.395562	94.9022	95.4153	95.75	95.3559	0.427023
	60	87.3242	87.2649	86.9067	87.1653	0.225869	92.3934	93.0059	92.6146	92.6713	0.31015	94.2511	95.7833	95.6371	95.2238	0.84556	96.4523	97.1373	96.6055	96.7317	0.359536	97.9987	97.9608	98.2038	98.0544	0.130747
	75	91.4241	91.1923	91.3528	91.3231	0.118736	94.7215	94.6872	94.6314	94.68	0.0455061	96.3015	96.6835	97.1791	96.7214	0.440048	97.5126	97.7321	97.8619	97.7022	0.176559	99.1632	98.5632	99.2067	98.9777	0.359611
	90	93.3699	92.9171	93.1637	93.1502	0.226706	95.8154	96.1666	95.8053	95.9291	0.205745	97.5474	97.8409	99.0138	98.134	0.775921	98.738	98.9107	99.4494	99.0327	0.371039	100	99.3793	99.965	99.7815	0.348686
	105	94.5525	94.8279	94.988	94.7895	0.220292	97.2541	96.7844	97.4263	97.155	0.332237	98.6164	99.234	99.0831	98.9778	0.321972	99.2727	99.0228	99.7209	99.3388	0.353726	99.7111	100	100	99.9037	0.166791
	120	95.6154	95.3259	95.9524	95.6312	0.313524	97.9794	98.1313	97.4844	97.865	0.338245	98.755	99.3925	99.9037	99.3504	0.57549	99.3815	100	100	99.7938	0.357091	99.9718	100	100	99.9906	0.0162818

## Sheet: Fig. 2c
Fig. 2c
		PBA24-CTA					PBA48-CTA					PBA94-CTA					PBA180-CTA					PBA360-CTA
	Time, s	Conv, run 1 (%)	Conv, run 2 (%)	Conv, run 3 (%)	Mean (%)	SD	Conv, run 1 (%)	Conv, run 2 (%)	Conv, run 3 (%)	Mean (%)	SD	Conv, run 1 (%)	Conv, run 2 (%)	Conv, run 3 (%)	Mean (%)	SD	Conv, run 1 (%)	Conv, run 2 (%)	Conv, run 3 (%)	Mean (%)	SD	Conv, run 1 (%)	Conv, run 2 (%)	Conv, run 3 (%)	Mean (%)	SD
	0	0	0	0	0	0	0	0	0	0	0	0	0	0	0	0	0	0	0	0	0	0	0	0	0	0
	15	6.57183	6.53189	6.01517	6.37296	0.310502	15.509	14.5559	15.1968	15.0872	0.485923	57.6942	63.5326	56.1747	59.1338	3.88445	79.9989	82.5883	85.8078	82.7983	2.9101	85.5743	85.3457	82.7456	84.5552	1.57136
	30	19.0018	18.8614	19.862	19.2417	0.54171	76.0372	72.4525	74.8596	74.4498	1.82712	92.3579	93.2289	92.2643	92.617	0.531978	97.018	97.3551	98.2973	97.5568	0.663101	98.3928	98.3691	97.4294	98.0638	0.549489
	45	44.6976	43.5226	48.4024	45.5409	2.54685	92.1971	91.2732	94.1073	92.5259	1.44538	97.8294	98.1774	97.0837	97.6968	0.558754	100	99.6895	100	99.8965	0.179263	100	100	100	100	0
	60	79.1232	77.8028	80.3952	79.1071	1.29627	96.2957	97.6142	98.4628	97.4576	1.092	100	100	100	100	0	100	100	100	100	0	100	100	100	100	0
	75	91.8038	89.9946	90.986	90.9282	0.905978	99.146	99.1372	99.4909	99.258	0.201692	100	100	100	100	0	100	100	100	100	0	100	100	100	100	0
	90	96.5962	95.8832	95.8622	96.1138	0.417833	99.9494	100	100	99.9831	0.0292081	100	100	100	100	0	100	100	100	100	0	100	100	100	100	0
	105	98.6426	98.1128	98.1485	98.3013	0.296069	100	100	100	100	0	100	100	100	100	0	100	100	100	100	0	100	100	100	100	0
	120	100	99.8035	99.9951	99.9329	0.112048	100	100	100	100	0	100	100	100	100	0	100	100	100	100	0	100	100	100	100	0

## Sheet: Fig. 4a
Fig. 4a
		PBA24-CTA		PBA48-CTA		PBA94-CTA		PBA180-CTA		PBA360-CTA
	q (nm-1)	I (arb. units) (original)	I (arb. units) (shifted)	I (arb. units) (original)	I (arb. units) (shifted)	I (arb. units) (original)	I (arb. units) (shifted)	I (arb. units) (original)	I (arb. units) (shifted)	I (arb. units) (original)	I (arb. units) (shifted)
	0.0648623	11.3992	36.0474	17.3902	1097.25	17.87	56509.9	41.295	4.1295e+06	182.264	7.25605e+08
	0.0703001	10.3428	32.7068	18.5002	1167.28	19.7718	62523.8	44.279	4.4279e+06	192.465	7.66217e+08
	0.075738	9.7121	30.7124	16.5187	1042.26	17.168	54290	44.5668	4.45668e+06	204.649	8.14722e+08
	0.0811758	6.73442	21.2961	13.6232	859.566	15.622	49401.3	43.0453	4.30453e+06	227.165	9.04359e+08
	0.0866137	5.69767	18.0176	11.8372	746.876	13.4276	42461.6	41.8566	4.18566e+06	246.168	9.80011e+08
	0.0920515	4.78163	15.1208	11.1472	703.339	11.6719	36909.7	44.2997	4.42997e+06	266.53	1.06108e+09
	0.0974894	3.94223	12.4664	9.46973	597.499	11.5443	36506.4	42.0073	4.20073e+06	283.297	1.12782e+09
	0.102927	3.21426	10.1644	9.22769	582.228	12.1068	38284.9	42.796	4.2796e+06	293.351	1.16785e+09
	0.108365	2.92771	9.25822	8.35497	527.163	10.5909	33491.3	45.6962	4.56962e+06	294.752	1.17343e+09
	0.113803	2.73179	8.63869	7.60839	480.057	10.9682	34684.6	46.6743	4.66743e+06	292.216	1.16333e+09
	0.119241	2.48479	7.85761	7.97428	503.143	10.5653	33410.4	50.0336	5.00336e+06	284.474	1.13251e+09
	0.124679	2.32205	7.34295	6.55398	413.528	10.9816	34727	52.7815	5.27815e+06	266.031	1.05909e+09
	0.130117	1.99777	6.31751	6.65274	419.759	10.793	34130.3	57.6372	5.76372e+06	245.251	9.76362e+08
	0.135554	1.92516	6.0879	6.36035	401.311	10.0721	31850.8	61.2947	6.12947e+06	220.507	8.77854e+08
	0.140992	1.66294	5.25869	6.11691	385.951	10.7478	33987.4	66.5081	6.65081e+06	194.299	7.73517e+08
	0.14643	1.73544	5.48794	5.47821	345.651	10.3491	32726.8	72.3606	7.23606e+06	170.347	6.78164e+08
	0.151868	1.40672	4.44844	5.91222	373.036	10.2711	32480.1	79.5414	7.95414e+06	149.179	5.93894e+08
	0.157306	1.59507	5.04405	5.74612	362.556	11.0164	34836.8	85.9464	8.59464e+06	130.759	5.20559e+08
	0.162744	1.26014	3.98491	5.20593	328.472	11.8937	37611.1	91.6597	9.16597e+06	113.593	4.52224e+08
	0.168182	1.32143	4.17873	5.37868	339.372	11.727	37084.1	98.4464	9.84464e+06	102.964	4.09909e+08
	0.173619	1.28933	4.0772	5.32485	335.975	12.2511	38741.3	100.306	1.00306e+07	91.3665	3.63736e+08
	0.179057	1.27843	4.04275	5.24361	330.849	13.0652	41315.8	107.037	1.07037e+07	82.7773	3.29542e+08
	0.184495	1.31486	4.15795	5.29569	334.136	13.5516	42853.9	106.293	1.06293e+07	74.2364	2.9554e+08
	0.189933	1.19151	3.76787	5.06521	319.593	14.3251	45299.9	108.984	1.08984e+07	67.3006	2.67928e+08
	0.195371	1.24402	3.93393	5.21035	328.751	15.0932	47728.9	105.824	1.05824e+07	61.8244	2.46127e+08
	0.200809	1.17513	3.71608	5.27606	332.897	15.7885	49927.7	102.517	1.02517e+07	57.0288	2.27036e+08
	0.206246	1.12372	3.55352	5.12897	323.616	16.8664	53336.1	99.1792	9.91792e+06	52.0212	2.071e+08
	0.211684	1.05405	3.33319	5.31749	335.511	17.9366	56720.6	92.7719	9.27719e+06	48.7482	1.9407e+08
	0.217122	0.983201	3.10916	5.38319	339.656	19.3847	61299.7	87.8412	8.78412e+06	44.3534	1.76574e+08
	0.22256	1.09091	3.44977	5.14179	324.425	20.1234	63635.8	80.3749	8.03749e+06	42.738	1.70143e+08
	0.227998	1.05528	3.33709	5.63282	355.407	22.0416	69701.8	72.6655	7.26655e+06	39.3336	1.5659e+08
	0.233436	1.07793	3.40872	5.18117	326.91	23.9695	75798.4	65.7322	6.57322e+06	36.5042	1.45326e+08
	0.238874	0.95169	3.00951	5.45091	343.929	25.2311	79787.9	59.2207	5.92207e+06	34.4748	1.37247e+08
	0.244311	1.06157	3.35698	5.64284	356.039	26.16	82725.3	53.0173	5.30173e+06	31.6747	1.26099e+08
	0.249749	0.855206	2.7044	5.85347	369.329	27.7463	87741.6	48.2488	4.82488e+06	28.8828	1.14985e+08
	0.255187	0.993248	3.14093	5.99733	378.406	29.5056	93304.9	43.9331	4.39331e+06	28.0105	1.11512e+08
	0.260625	1.06313	3.36193	5.99453	378.23	30.3772	96061.2	40.1554	4.01554e+06	25.988	1.0346e+08
	0.266063	1.03923	3.28634	6.34651	400.438	30.7985	97393.5	37.1977	3.71977e+06	24.2942	9.67171e+07
	0.271501	1.00514	3.17854	6.23686	393.519	31.2801	98916.3	34.288	3.4288e+06	22.755	9.05892e+07
	0.276939	1.0053	3.17904	6.44099	406.399	32.2251	101905	32.5947	3.25947e+06	20.8904	8.31663e+07
	0.282376	0.968366	3.06224	7.03611	443.948	32.6204	103155	31.0077	3.10077e+06	19.5543	7.7847e+07
	0.287814	1.05276	3.32913	7.10791	448.479	31.9001	100877	27.7159	2.77159e+06	18.7157	7.45085e+07
	0.293252	1.05223	3.32743	7.54001	475.742	31.3288	99070.5	26.7576	2.67576e+06	17.3967	6.92577e+07
	0.29869	1.04325	3.29905	7.84996	495.299	31.0556	98206.4	25.405	2.5405e+06	16.5494	6.58843e+07
	0.304128	1.12124	3.54566	8.16172	514.97	30.0237	94943.3	24.4497	2.44497e+06	15.5063	6.17318e+07
	0.309566	1.08294	3.42457	8.36595	527.855	27.7332	87700	22.1991	2.21991e+06	14.473	5.76179e+07
	0.315004	1.13596	3.59223	8.8266	556.921	26.5613	83994.2	21.6247	2.16247e+06	13.5763	5.40483e+07
	0.320441	1.18573	3.7496	9.41224	593.872	25.2469	79837.7	20.2856	2.02856e+06	13.0694	5.20303e+07
	0.325879	1.15521	3.6531	9.96742	628.902	23.3787	73930.1	19.2956	1.92956e+06	12.6919	5.05273e+07
	0.331317	1.14066	3.60707	10.1518	640.537	21.2592	67227.6	18.3454	1.83454e+06	11.713	4.66303e+07
	0.336755	1.20019	3.79534	10.8082	681.952	20.2931	64172.5	17.6459	1.76459e+06	11.2165	4.46537e+07
	0.342193	1.24633	3.94126	11.2604	710.486	19.1383	60520.7	16.5514	1.65514e+06	10.5004	4.18027e+07
	0.347631	1.17745	3.72341	11.7999	744.526	17.51	55371.5	16.5347	1.65347e+06	10.2932	4.0978e+07
	0.353069	1.24775	3.94573	12.0604	760.959	16.3798	51797.5	15.0149	1.50149e+06	9.43924	3.75783e+07
	0.358506	1.2593	3.98226	12.572	793.243	14.7951	46786.3	13.9788	1.39788e+06	8.96737	3.56998e+07
	0.363944	1.346	4.25644	13.3218	840.551	13.9086	43982.7	14.2618	1.42618e+06	8.66942	3.45136e+07
	0.369382	1.34505	4.25342	13.5437	854.547	12.8916	40766.7	13.1965	1.31965e+06	8.1345	3.2384e+07
	0.37482	1.34443	4.25145	14.5445	917.695	11.8255	37395.6	12.6469	1.26469e+06	7.74241	3.08231e+07
	0.380258	1.40618	4.44674	14.4472	911.555	11.4215	36118	12.2429	1.22429e+06	7.33145	2.9187e+07
	0.385696	1.55439	4.91542	15.3965	971.453	10.8129	34193.4	11.5251	1.15251e+06	7.01819	2.79399e+07
	0.391134	1.53545	4.85551	15.2477	962.062	10.2083	32281.4	10.9873	1.09873e+06	6.56112	2.61203e+07
	0.396571	1.69187	5.35017	15.4156	972.658	9.42975	29819.5	10.4491	1.04491e+06	6.50625	2.59019e+07
	0.402009	1.56706	4.95549	16.1224	1017.26	9.1714	29002.5	10.2024	1.02024e+06	6.09447	2.42625e+07
	0.407447	1.62879	5.1507	15.8133	997.751	8.64571	27340.1	9.40058	940058	5.99093	2.38503e+07
	0.412885	1.76056	5.56739	15.7165	991.643	8.26408	26133.3	8.9732	897320	5.70299	2.2704e+07
	0.418323	1.77796	5.62241	15.6784	989.238	7.77183	24576.7	9.10033	910033	5.31314	2.1152e+07
	0.423761	1.80944	5.72196	15.8945	1002.88	7.39011	23369.6	8.327	832700	5.3638	2.13537e+07
	0.429199	1.99702	6.31515	15.4767	976.516	7.04664	22283.4	7.68807	768807	4.97109	1.97903e+07
	0.434636	2.11911	6.70122	15.5616	981.869	6.91473	21866.3	7.61288	761288	4.74924	1.89071e+07
	0.440074	2.19404	6.93818	14.7535	930.881	6.59965	20869.9	7.10449	710449	4.63947	1.84701e+07
	0.445512	2.14613	6.78667	14.3836	907.545	6.30301	19931.9	6.69487	669487	4.35161	1.73241e+07
	0.45095	2.11075	6.67479	13.807	871.164	6.13156	19389.7	6.51998	651998	4.29468	1.70974e+07
	0.456388	2.19077	6.92783	13.8765	875.551	5.87795	18587.7	6.10601	610601	4.11092	1.63659e+07
	0.461826	2.33481	7.38331	12.7077	801.802	5.59315	17687.1	6.04782	604782	3.85174	1.53341e+07
	0.467264	2.55738	8.08714	12.3965	782.167	5.20178	16449.5	5.90072	590072	3.8567	1.53538e+07
	0.472701	2.37601	7.51359	11.782	743.395	5.16372	16329.1	5.32046	532046	3.65735	1.45602e+07
	0.478139	2.667	8.4338	11.0132	694.886	4.79333	15157.8	5.29122	529122	3.44402	1.37109e+07
	0.483577	2.65816	8.40585	10.6861	674.247	4.78146	15120.3	5.02801	502801	3.40763	1.3566e+07
	0.489015	2.59499	8.20608	9.98338	629.909	4.47042	14136.7	4.70047	470047	3.25949	1.29763e+07
	0.494453	2.90129	9.17468	9.68321	610.969	4.38247	13858.6	4.48116	448116	3.13343	1.24744e+07
	0.499891	2.86751	9.06787	9.06898	572.214	4.12865	13055.9	4.32112	432112	2.99036	1.19048e+07
	0.505329	3.00203	9.49325	8.54147	538.93	4.17008	13186.9	4.28913	428913	2.91965	1.16233e+07
	0.510766	3.18704	10.0783	8.33764	526.07	4.08237	12909.6	3.9998	399980	2.64633	1.05352e+07
	0.516204	3.09195	9.7776	7.74565	488.717	3.90183	12338.7	3.80105	380105	2.67747	1.06592e+07
	0.521642	3.23197	10.2204	7.44276	469.606	3.69798	11694.1	3.64865	364865	2.68921	1.07059e+07
	0.52708	3.3128	10.476	7.23427	456.452	3.66511	11590.1	3.56048	356048	2.54886	1.01472e+07
	0.532518	3.24518	10.2622	6.68259	421.643	3.44928	10907.6	3.45929	345929	2.41285	9.60573e+06
	0.537956	3.39348	10.7311	6.62565	418.05	3.51745	11123.1	3.01077	301077	2.27424	9.0539e+06
	0.543394	3.33683	10.552	6.05439	382.006	3.39294	10729.4	2.90935	290935	2.26606	9.02133e+06
	0.548831	3.41215	10.7902	5.85854	369.649	3.26267	10317.5	2.93122	293122	2.2002	8.75915e+06
	0.554269	3.55178	11.2317	5.47615	345.522	2.92278	9242.65	2.97887	297887	2.12281	8.45104e+06
	0.559707	3.49138	11.0407	5.15089	324.999	2.80937	8884.02	2.88231	288231	1.95552	7.78508e+06
	0.565145	3.67978	11.6365	4.95359	312.55	2.95527	9345.37	2.59579	259579	1.91574	7.62671e+06
	0.570583	3.55697	11.2481	4.98622	314.61	2.78496	8806.82	2.39534	239534	1.93608	7.70768e+06
	0.576021	3.48105	11.0081	4.69379	296.158	2.6132	8263.67	2.48682	248682	1.88397	7.50021e+06
	0.581458	3.57827	11.3155	4.57973	288.961	2.58026	8159.49	2.2993	229930	1.79187	7.13357e+06
	0.586896	3.53403	11.1756	4.19733	264.834	2.47959	7841.16	2.27402	227402	1.67736	6.67771e+06
	0.592334	3.5402	11.1951	3.96519	250.187	2.37848	7521.42	2.0869	208690	1.64409	6.54524e+06
	0.597772	3.48037	11.0059	3.94429	248.868	2.3887	7553.73	2.18895	218895	1.54958	6.16897e+06
	0.60321	3.43819	10.8725	3.94359	248.823	2.10619	6660.36	2.07206	207206	1.5371	6.1193e+06
	0.608648	3.34527	10.5787	3.82582	241.393	2.14521	6783.73	1.99469	199469	1.51441	6.02898e+06
	0.614086	3.34753	10.5858	3.59412	226.774	2.02514	6404.07	1.96164	196164	1.5135	6.02534e+06
	0.619523	3.34582	10.5804	3.54565	223.715	1.98887	6289.35	1.96374	196374	1.39733	5.56288e+06
	0.624961	3.26586	10.3276	3.22925	203.752	1.84598	5837.49	1.81701	181701	1.42596	5.67683e+06
	0.630399	3.28482	10.3875	3.21037	202.561	1.78926	5658.13	1.61719	161719	1.32505	5.27511e+06
	0.635837	3.04395	9.62582	3.34156	210.838	1.84949	5848.61	1.64939	164939	1.31331	5.22839e+06
	0.641275	3.02088	9.55285	3.08864	194.88	1.76941	5595.37	1.56126	156126	1.23004	4.89686e+06
	0.646713	2.86915	9.07306	2.83156	178.659	1.70105	5379.19	1.48553	148553	1.24338	4.95e+06
	0.652151	2.91924	9.23143	2.85928	180.408	1.64985	5217.28	1.44989	144989	1.18567	4.72023e+06
	0.657588	2.73824	8.65906	2.7602	174.157	1.49247	4719.61	1.40831	140831	1.19825	4.77031e+06
	0.663026	2.66325	8.42195	2.51143	158.461	1.40018	4427.75	1.42867	142867	1.04582	4.16347e+06
	0.668464	2.66312	8.42153	2.51352	158.592	1.44394	4566.14	1.26964	126964	1.09655	4.36544e+06
	0.673902	2.59765	8.2145	2.50603	158.12	1.3385	4232.7	1.33096	133096	1.07316	4.27231e+06
	0.67934	2.48718	7.86515	2.38011	150.175	1.41334	4469.36	1.20101	120101	1.0307	4.10331e+06
	0.684778	2.57366	8.13862	2.33184	147.129	1.39058	4397.41	1.17422	117422	1.00392	3.99668e+06
	0.690216	2.28042	7.21131	2.25018	141.977	1.36722	4323.51	1.15276	115276	0.973863	3.87702e+06
	0.695653	2.32177	7.34209	2.17749	137.391	1.23513	3905.84	1.09921	109921	0.971862	3.86905e+06
	0.701091	2.32148	7.34116	2.15834	136.182	1.22498	3873.74	1.08643	108643	0.916248	3.64765e+06
	0.706529	2.21728	7.01166	2.0739	130.854	1.18063	3733.5	1.04327	104327	0.86052	3.42579e+06
	0.711967	2.11367	6.68402	1.9148	120.816	1.09265	3455.27	0.98172	98172	0.873841	3.47883e+06
	0.717405	1.97981	6.26071	1.91398	120.764	1.00339	3173.01	1.05834	105834	0.874407	3.48108e+06
	0.722843	1.98282	6.27024	1.76727	111.507	1.07613	3403.03	0.988953	98895.3	0.82881	3.29955e+06
	0.728281	1.9587	6.19394	1.88795	119.121	1.03227	3264.32	0.970248	97024.8	0.845459	3.36583e+06
	0.733718	1.80307	5.70181	1.75615	110.805	0.976433	3087.75	0.990644	99064.4	0.779522	3.10333e+06
	0.739156	1.78358	5.64019	1.64339	103.691	0.970989	3070.54	0.990918	99091.8	0.727828	2.89754e+06
	0.744594	1.79793	5.68556	1.61629	101.981	0.93312	2950.78	0.885281	88528.1	0.775974	3.08921e+06
	0.750032	1.73598	5.48966	1.58266	99.8594	0.861817	2725.3	0.881956	88195.6	0.743478	2.95984e+06
	0.75547	1.74887	5.53041	1.56596	98.8051	0.89549	2831.79	0.840969	84096.9	0.680176	2.70783e+06
	0.760908	1.61033	5.09231	1.52149	95.9995	0.805378	2546.83	0.852925	85292.5	0.647824	2.57903e+06
	0.766346	1.51913	4.80392	1.41588	89.3363	0.813951	2573.94	0.762378	76237.8	0.667558	2.6576e+06
	0.771783	1.52555	4.82421	1.41923	89.5476	0.767752	2427.85	0.840404	84040.4	0.681418	2.71277e+06
	0.777221	1.49609	4.73106	1.39758	88.1814	0.728289	2303.05	0.745514	74551.4	0.637744	2.5389e+06
	0.782659	1.4117	4.46417	1.4113	89.0467	0.769071	2432.02	0.747265	74726.5	0.631248	2.51305e+06
	0.788097	1.45629	4.60521	1.35008	85.184	0.760266	2404.17	0.752012	75201.2	0.637996	2.53991e+06
	0.793535	1.31271	4.15117	1.41425	89.2329	0.681122	2153.9	0.718053	71805.3	0.606815	2.41577e+06
	0.798973	1.30293	4.12021	1.2949	81.7024	0.691226	2185.85	0.689277	68927.7	0.578524	2.30315e+06
	0.804411	1.22555	3.87554	1.19103	75.149	0.63018	1992.8	0.667823	66782.3	0.593119	2.36125e+06
	0.809848	1.23781	3.91431	1.23251	77.7662	0.664796	2102.27	0.704479	70447.9	0.552186	2.19829e+06
	0.815286	1.18565	3.74935	1.18521	74.7817	0.611761	1934.56	0.70402	70402	0.546405	2.17528e+06
	0.820724	1.15539	3.65366	1.17337	74.0347	0.652758	2064.2	0.657764	65776.4	0.469414	1.86877e+06
	0.826162	1.1839	3.74382	1.11597	70.4129	0.58309	1843.89	0.614237	61423.7	0.504349	2.00785e+06
	0.8316	1.16454	3.68258	1.03846	65.5224	0.574493	1816.71	0.642164	64216.4	0.533933	2.12562e+06
	0.837038	1.05948	3.35038	1.08461	68.4341	0.581049	1837.44	0.533613	53361.3	0.480075	1.91121e+06
	0.842476	1.07438	3.39748	1.05139	66.3385	0.543658	1719.2	0.540198	54019.8	0.478757	1.90596e+06
	0.847913	1.07628	3.40351	0.99582	62.832	0.563876	1783.13	0.579567	57956.7	0.462745	1.84222e+06
	0.853351	1.02116	3.22918	0.926258	58.443	0.501874	1587.06	0.571594	57159.4	0.456501	1.81736e+06
	0.858789	1.03544	3.27435	0.980652	61.875	0.49477	1564.6	0.575472	57547.2	0.486203	1.93561e+06
	0.864227	0.978785	3.09519	0.85845	54.1645	0.508582	1608.28	0.587417	58741.7	0.460817	1.83455e+06
	0.869665	0.960408	3.03708	0.906634	57.2048	0.447715	1415.8	0.523356	52335.6	0.44969	1.79025e+06
	0.875103	0.940134	2.97296	0.825871	52.109	0.454032	1435.78	0.504309	50430.9	0.442203	1.76044e+06
	0.880541	0.888963	2.81115	0.8339	52.6155	0.494767	1564.59	0.570242	57024.2	0.404143	1.60892e+06
	0.885978	0.834565	2.63913	0.870499	54.9248	0.416868	1318.25	0.521378	52137.8	0.428222	1.70478e+06
	0.891416	0.798998	2.52665	0.792345	49.9936	0.397588	1257.28	0.503442	50344.2	0.412508	1.64222e+06
	0.896854	0.777787	2.45958	0.761511	48.0481	0.481616	1523	0.506893	50689.3	0.385757	1.53573e+06
	0.902292	0.798288	2.52441	0.753269	47.528	0.416626	1317.49	0.49492	49492	0.410104	1.63265e+06
	0.90773	0.802817	2.53873	0.708387	44.6962	0.358361	1133.24	0.429196	42919.6	0.36051	1.43522e+06
	0.913168	0.800433	2.53119	0.685705	43.265	0.43317	1369.8	0.432944	43294.4	0.359747	1.43218e+06
	0.918606	0.761637	2.40851	0.679371	42.8654	0.425791	1346.47	0.430806	43080.6	0.353161	1.40596e+06
	0.924043	0.700906	2.21646	0.724645	45.722	0.394526	1247.6	0.453588	45358.8	0.316686	1.26075e+06
	0.929481	0.726376	2.297	0.641255	40.4604	0.389252	1230.92	0.400905	40090.5	0.348583	1.38773e+06
	0.934919	0.73302	2.31801	0.638968	40.3162	0.392095	1239.91	0.419041	41904.1	0.324084	1.2902e+06
	0.940357	0.708806	2.24144	0.661975	41.7678	0.395622	1251.07	0.383779	38377.9	0.30954	1.2323e+06
	0.945795	0.686405	2.1706	0.670817	42.3257	0.383898	1213.99	0.377849	37784.9	0.339942	1.35333e+06
	0.951233	0.735423	2.32561	0.617531	38.9636	0.334081	1056.46	0.392244	39224.4	0.332819	1.32498e+06
	0.95667	0.647846	2.04867	0.567512	35.8076	0.339242	1072.78	0.38251	38251	0.33864	1.34815e+06
	0.962108	0.658115	2.08114	0.578748	36.5165	0.350597	1108.68	0.420724	42072.4	0.311943	1.24187e+06
	0.967546	0.607739	1.92184	0.614785	38.7903	0.323285	1022.32	0.362293	36229.3	0.321636	1.28046e+06
	0.972984	0.623546	1.97182	0.616507	38.899	0.346219	1094.84	0.37563	37563	0.289207	1.15135e+06
	0.978422	0.597916	1.89078	0.582903	36.7787	0.31607	999.502	0.358545	35854.5	0.291933	1.16221e+06
	0.98386	0.59612	1.8851	0.545841	34.4403	0.360015	1138.47	0.374333	37433.3	0.296137	1.17894e+06
	0.989298	0.57641	1.82277	0.507551	32.0243	0.308474	975.48	0.324329	32432.9	0.255436	1.01691e+06
	0.994735	0.583045	1.84375	0.494772	31.218	0.284994	901.231	0.357689	35768.9	0.276692	1.10153e+06
	1.00017	0.507445	1.60468	0.52528	33.1429	0.270589	855.677	0.30204	30204	0.279261	1.11176e+06
	1.00561	0.546515	1.72823	0.49456	31.2046	0.304802	963.868	0.337291	33729.1	0.240738	958396
	1.01105	0.534458	1.6901	0.476554	30.0685	0.293784	929.027	0.373603	37360.3	0.257417	1.0248e+06
	1.01649	0.510363	1.61391	0.453272	28.5996	0.299364	946.672	0.334155	33415.5	0.287785	1.14569e+06
	1.02192	0.489111	1.54671	0.503131	31.7454	0.249469	788.891	0.302516	30251.6	0.248887	990836
	1.02736	0.443783	1.40337	0.431732	27.2405	0.266028	841.255	0.322325	32232.5	0.23297	927471
	1.0328	0.468601	1.48185	0.404393	25.5155	0.256983	812.652	0.299681	29968.1	0.264481	1.05292e+06
	1.03824	0.490955	1.55253	0.420967	26.5612	0.247135	781.508	0.276893	27689.3	0.252902	1.00682e+06
	1.04368	0.479652	1.51679	0.4048	25.5412	0.260693	824.384	0.318737	31873.7	0.262461	1.04488e+06
	1.04911	0.44379	1.40339	0.412748	26.0427	0.245841	777.417	0.312141	31214.1	0.221463	881662
	1.05455	0.418029	1.32192	0.440617	27.801	0.26004	822.318	0.282278	28227.8	0.248503	989309
	1.05999	0.435431	1.37695	0.380736	24.0228	0.245823	777.359	0.303539	30353.9	0.242241	964380
	1.06543	0.406785	1.28637	0.392361	24.7563	0.242568	767.069	0.281611	28161.1	0.251769	1.00231e+06
	1.07087	0.396898	1.2551	0.394225	24.8739	0.252114	797.254	0.295822	29582.2	0.243133	967930
	1.0763	0.416089	1.31579	0.372453	23.5002	0.268149	847.962	0.2995	29950	0.219803	875052
	1.08174	0.379476	1.20001	0.339146	21.3987	0.223917	708.087	0.279191	27919.1	0.228625	910174
	1.08718	0.388285	1.22786	0.367243	23.1714	0.230323	728.346	0.226364	22636.4	0.217808	867109
	1.09262	0.404215	1.27824	0.333898	21.0675	0.218427	690.728	0.272067	27206.7	0.219446	873631
	1.09805	0.376976	1.1921	0.350059	22.0872	0.221822	701.463	0.238332	23833.2	0.204589	814483
	1.10349	0.360533	1.14011	0.356062	22.466	0.203286	642.846	0.256755	25675.5	0.174655	695315
	1.10893	0.334521	1.05785	0.357922	22.5833	0.233049	736.965	0.25152	25152	0.206082	820426
	1.11437	0.369858	1.16959	0.304981	19.243	0.226086	714.946	0.293203	29320.3	0.207636	826613
	1.11981	0.358533	1.13378	0.317725	20.0471	0.210525	665.739	0.27021	27021	0.199097	792619
	1.12524	0.340454	1.07661	0.282988	17.8554	0.206795	653.943	0.253274	25327.4	0.188148	749032
	1.13068	0.323046	1.02156	0.317565	20.037	0.193949	613.321	0.261355	26135.5	0.192934	768082
	1.13612	0.348418	1.10179	0.286341	18.0669	0.203653	644.006	0.238652	23865.2	0.191136	760926
	1.14156	0.314751	0.99533	0.347427	21.9212	0.202767	641.206	0.235968	23596.8	0.206515	822151
	1.147	0.317664	1.00454	0.299945	18.9252	0.1956	618.543	0.236702	23670.2	0.185458	738323
	1.15243	0.29821	0.943022	0.297892	18.7957	0.213166	674.09	0.263998	26399.8	0.173771	691795
	1.15787	0.313831	0.992421	0.307362	19.3932	0.185419	586.347	0.272979	27297.9	0.174199	693500
	1.16331	0.267408	0.845618	0.286731	18.0915	0.185121	585.404	0.258353	25835.3	0.170465	678635
	1.16875	0.294782	0.932183	0.294516	18.5827	0.190817	603.416	0.23748	23748	0.167212	665684
	1.17418	0.289123	0.914289	0.252732	15.9463	0.191164	604.513	0.224508	22450.8	0.18199	724517
	1.17962	0.278238	0.879867	0.264069	16.6616	0.180705	571.44	0.212194	21219.4	0.172909	688365
	1.18506	0.297804	0.941739	0.256035	16.1547	0.192029	607.249	0.214856	21485.6	0.175119	697162
	1.1905	0.252277	0.79777	0.247832	15.6371	0.186052	588.35	0.219245	21924.5	0.173099	689118
	1.19594	0.265458	0.839452	0.251357	15.8596	0.183651	580.756	0.223305	22330.5	0.154291	614244
	1.20137	0.289247	0.914681	0.273446	17.2533	0.160229	506.688	0.191621	19162.1	0.155732	619981
	1.20681	0.250271	0.791425	0.242683	15.3123	0.186776	590.639	0.207338	20733.8	0.179176	713313
	1.21225	0.243673	0.770563	0.257238	16.2306	0.144505	456.963	0.211293	21129.3	0.160843	640327
	1.21769	0.259777	0.821488	0.264356	16.6797	0.172114	544.273	0.176832	17683.2	0.154103	613494
	1.22313	0.252454	0.79833	0.256999	16.2155	0.178912	565.769	0.210144	21014.4	0.148808	592416
	1.22856	0.241969	0.765173	0.261822	16.5198	0.185466	586.494	0.188083	18808.3	0.149903	596773
	1.234	0.249348	0.788507	0.249201	15.7235	0.140337	443.784	0.191707	19170.7	0.153406	610720
	1.23944	0.230611	0.729257	0.217881	13.7474	0.170602	539.49	0.209839	20983.9	0.148899	592778
	1.24488	0.235836	0.745778	0.242572	15.3053	0.151077	477.746	0.218337	21833.7	0.154748	616063
	1.25031	0.22075	0.698072	0.241678	15.2489	0.156762	495.725	0.232649	23264.9	0.162407	646552
	1.25575	0.236457	0.747744	0.206395	13.0227	0.174419	551.562	0.220533	22053.3	0.142336	566651
	1.26119	0.238094	0.752918	0.234367	14.7875	0.159457	504.248	0.163813	16381.3	0.163405	650526
	1.26663	0.243284	0.769332	0.21942	13.8444	0.169538	536.125	0.179813	17981.3	0.149239	594132
	1.27207	0.217028	0.686304	0.221499	13.9757	0.139082	439.815	0.178191	17819.1	0.148265	590255
	1.2775	0.200988	0.63558	0.219125	13.8258	0.155325	491.182	0.15656	15656	0.139531	555484
	1.28294	0.191034	0.604102	0.219821	13.8698	0.150466	475.817	0.159198	15919.8	0.139587	555707
	1.28838	0.217586	0.688068	0.196277	12.3842	0.150055	474.515	0.186008	18600.8	0.134876	536949
	1.29382	0.198762	0.62854	0.199275	12.5734	0.13003	411.191	0.171831	17183.1	0.136813	544662
	1.29926	0.208829	0.660376	0.207147	13.0701	0.154865	489.726	0.202579	20257.9	0.142628	567813
	1.30469	0.182967	0.578593	0.221019	13.9454	0.140822	445.317	0.212136	21213.6	0.137508	547427
	1.31013	0.176312	0.557546	0.192633	12.1543	0.156788	495.807	0.146793	14679.3	0.139362	554808
	1.31557	0.164508	0.520219	0.183462	11.5757	0.143188	452.801	0.173221	17322.1	0.140756	560361
	1.32101	0.185539	0.586726	0.194252	12.2565	0.16322	516.148	0.165126	16512.6	0.127708	508414
	1.32644	0.197743	0.625319	0.186956	11.7961	0.142013	449.086	0.185933	18593.3	0.139603	555768
	1.33188	0.195009	0.616671	0.205568	12.9704	0.131407	415.547	0.160431	16043.1	0.132547	527678
	1.33732	0.186513	0.589804	0.210437	13.2777	0.130423	412.434	0.167928	16792.8	0.122108	486121
	1.34276	0.172551	0.545653	0.168413	10.6262	0.126576	400.268	0.180646	18064.6	0.114835	457166
	1.3482	0.165765	0.524194	0.184854	11.6635	0.123656	391.035	0.156402	15640.2	0.117976	469672
	1.35363	0.162546	0.514016	0.172127	10.8605	0.1369	432.915	0.14854	14854	0.116207	462628
	1.35907	0.160536	0.507659	0.19719	12.4418	0.121965	385.688	0.15777	15777	0.107662	428609
	1.36451	0.181937	0.575334	0.192123	12.1222	0.119412	377.614	0.154092	15409.2	0.110674	440602
	1.36995	0.146162	0.462206	0.194713	12.2855	0.132401	418.69	0.115839	11583.9	0.114293	455007
	1.37539	0.159387	0.504025	0.179471	11.3239	0.134651	425.803	0.193853	19385.3	0.123336	491011
	1.38082	0.162584	0.514136	0.181799	11.4708	0.116791	369.324	0.158375	15837.5	0.101536	404222
	1.38626	0.151622	0.47947	0.182539	11.5174	0.123974	392.042	0.138135	13813.5	0.114289	454994
	1.3917	0.152669	0.482781	0.175212	11.0551	0.121008	382.661	0.1547	15470	0.107118	426443
	1.39714	0.153901	0.486679	0.163188	10.2965	0.112603	356.081	0.128619	12861.9	0.117821	469055
	1.40257	0.14261	0.450974	0.149062	9.40517	0.116931	369.77	0.159675	15967.5	0.102828	409366
	1.40801	0.147743	0.467205	0.148761	9.38621	0.120153	379.959	0.14684	14684	0.101594	404454
	1.41345	0.141731	0.448192	0.142653	9.0008	0.135486	428.445	0.164136	16413.6	0.112183	446609
	1.41889	0.164946	0.521605	0.16563	10.4506	0.145201	459.165	0.138848	13884.8	0.116736	464734
	1.42433	0.169253	0.535224	0.178112	11.2381	0.113623	359.307	0.158317	15831.7	0.111604	444304
	1.42976	0.144487	0.456909	0.171599	10.8272	0.120443	380.874	0.157385	15738.5	0.12254	487840
	1.4352	0.129036	0.408048	0.151007	9.52793	0.122649	387.849	0.125895	12589.5	0.11591	461445
	1.44064	0.135763	0.429319	0.149018	9.40239	0.11508	363.916	0.12778	12778	0.105389	419561
	1.44608	0.138487	0.437936	0.163464	10.3139	0.104919	331.782	0.135849	13584.9	0.104614	416474
	1.45152	0.143615	0.45415	0.150005	9.46469	0.112472	355.669	0.137315	13731.5	0.111487	443837
	1.45695	0.115971	0.366734	0.15086	9.51863	0.106729	337.507	0.140502	14050.2	0.102914	409706
	1.46239	0.131677	0.416398	0.165803	10.4614	0.111763	353.425	0.104506	10450.6	0.103047	410237
	1.46783	0.122992	0.388934	0.15758	9.94263	0.113948	360.334	0.127134	12713.4	0.102857	409480
	1.47327	0.146411	0.462994	0.142175	8.97063	0.124682	394.278	0.136494	13649.4	0.0898908	357862
	1.4787	0.129282	0.408826	0.138355	8.72959	0.100777	318.686	0.12519	12519	0.106337	423335
	1.48414	0.119096	0.376614	0.139248	8.78594	0.084739	267.968	0.13793	13793	0.111468	443761
	1.48958	0.116743	0.369172	0.145728	9.19482	0.105127	332.44	0.12387	12387	0.0989089	393764
	1.49502	0.13137	0.415427	0.150498	9.49579	0.0937479	296.457	0.119586	11958.6	0.10887	433421
	1.50046	0.117088	0.370266	0.156205	9.85589	0.106233	335.937	0.119549	11954.9	0.101045	402269
	1.50589	0.114791	0.363002	0.141117	8.9039	0.103015	325.763	0.129635	12963.5	0.0928278	369554
	1.51133	0.121916	0.385531	0.138154	8.7169	0.118085	373.418	0.144164	14416.4	0.0862787	343482
	1.51677	0.128368	0.405934	0.126086	7.95548	0.101262	320.219	0.138216	13821.6	0.0922368	367201
	1.52221	0.129613	0.409871	0.158682	10.0122	0.104725	331.17	0.105041	10504.1	0.0964066	383802
	1.52765	0.131406	0.415541	0.14982	9.45301	0.136251	430.862	0.117722	11772.2	0.0977215	389036
	1.53308	0.129213	0.408607	0.145666	9.19092	0.10049	317.778	0.115932	11593.2	0.0752018	299384
	1.53852	0.124975	0.395206	0.12566	7.92862	0.0994671	314.543	0.130891	13089.1	0.105792	421166
	1.54396	0.111408	0.352302	0.121801	7.6851	0.108395	342.776	0.104498	10449.8	0.0905649	360545
	1.5494	0.120596	0.381358	0.141445	8.9246	0.0977607	309.146	0.128534	12853.4	0.104306	415250
	1.55483	0.124459	0.393574	0.122903	7.75467	0.102173	323.101	0.118821	11882.1	0.0998064	397336
	1.56027	0.111621	0.352975	0.143175	9.03371	0.0989853	313.019	0.124641	12464.1	0.100487	400047
	1.56571	0.106952	0.338213	0.140608	8.87175	0.0946327	299.255	0.11934	11934	0.0886112	352767
	1.57115	0.121589	0.384497	0.117214	7.39569	0.0998207	315.661	0.108406	10840.6	0.098447	391924
	1.57659	0.0980361	0.310017	0.142031	8.96158	0.0957058	302.648	0.13825	13825	0.0839921	334379
	1.58202	0.110002	0.347858	0.139875	8.82554	0.0919872	290.889	0.125489	12548.9	0.0911515	362881
	1.58746	0.109329	0.345727	0.13437	8.47817	0.0835768	264.293	0.123423	12342.3	0.0879264	350041
	1.5929	0.102611	0.324483	0.123369	7.78408	0.0807852	255.465	0.0966954	9669.54	0.087238	347301
	1.59834	0.10686	0.337922	0.119654	7.54967	0.0801476	253.449	0.119534	11953.4	0.0930275	370349
	1.60378	0.0997129	0.31532	0.127314	8.03299	0.0870188	275.178	0.113953	11395.3	0.0903016	359497
	1.60921	0.105979	0.335134	0.139543	8.80455	0.0867642	274.372	0.108125	10812.5	0.0802437	319456
	1.61465	0.0881141	0.278641	0.128262	8.0928	0.0973663	307.899	0.120715	12071.5	0.101671	404760
	1.62009	0.108458	0.342973	0.122638	7.73795	0.0981099	310.251	0.11347	11347	0.0800816	318810
	1.62553	0.115855	0.366365	0.122636	7.73779	0.100134	316.651	0.110682	11068.2	0.0838001	333614
	1.63096	0.117345	0.371077	0.115926	7.31442	0.0917518	290.145	0.118765	11876.5	0.0880429	350505
	1.6364	0.10404	0.329003	0.126804	8.00081	0.0878727	277.878	0.104347	10434.7	0.0911592	362911
	1.64184	0.116778	0.369284	0.127034	8.01532	0.106461	336.66	0.0922636	9226.36	0.0774473	308323
	1.64728	0.121756	0.385027	0.116366	7.34222	0.0949334	300.206	0.119463	11946.3	0.0929252	369942
	1.65272	0.103421	0.327045	0.117238	7.39721	0.0953189	301.425	0.110098	11009.8	0.084699	337193
	1.65815	0.0995437	0.314785	0.117879	7.43765	0.0894842	282.974	0.108529	10852.9	0.0837486	333409
	1.66359	0.0961683	0.304111	0.117899	7.43892	0.0807471	255.345	0.113737	11373.7	0.0833448	331801
	1.66903	0.0922507	0.291722	0.122307	7.71707	0.0828999	262.152	0.101391	10139.1	0.0637858	253936
	1.67447	0.0942172	0.297941	0.122311	7.7173	0.0881338	278.704	0.125605	12560.5	0.0786041	312929
	1.67991	0.10036	0.317367	0.132353	8.35093	0.0956803	302.568	0.107516	10751.6	0.0764958	304535
	1.68534	0.0980483	0.310056	0.121696	7.67852	0.0912786	288.648	0.114624	11462.4	0.0704898	280625
	1.69078	0.0969857	0.306696	0.117874	7.43733	0.086346	273.05	0.118668	11866.8	0.0648119	258021
	1.69622	0.108772	0.343968	0.116453	7.3477	0.0798785	252.598	0.101901	10190.1	0.0800188	318561
	1.70166	0.095993	0.303557	0.116071	7.32357	0.0788267	249.272	0.118208	11820.8	0.0806764	321179
	1.70709	0.088567	0.280073	0.113397	7.15488	0.0915451	289.491	0.106494	10649.4	0.0757821	301694
	1.71253	0.0841086	0.265975	0.118637	7.48548	0.0774714	244.986	0.0994284	9942.84	0.0911764	362980
	1.71797	0.0910183	0.287825	0.116082	7.32428	0.0845545	267.385	0.0964332	9643.32	0.0874769	348252
	1.72341	0.0888743	0.281045	0.117531	7.41569	0.0848116	268.198	0.0964494	9644.94	0.0785444	312691
	1.72885	0.0906525	0.286668	0.117056	7.38573	0.0822636	260.14	0.106207	10620.7	0.0795178	316566
	1.73428	0.0867993	0.274484	0.112776	7.1157	0.0757642	239.588	0.103269	10326.9	0.0757607	301609
	1.73972	0.0938729	0.296852	0.0997942	6.29659	0.0740431	234.145	0.09917	9917	0.0683733	272199
	1.74516	0.0853288	0.269833	0.119821	7.56019	0.0826031	261.214	0.087745	8774.5	0.0929817	370167
	1.7506	0.0787654	0.249078	0.112539	7.10071	0.0703496	222.465	0.102761	10276.1	0.0804053	320099
	1.75604	0.0845472	0.267362	0.10281	6.48688	0.0892868	282.35	0.107371	10737.1	0.0729442	290396
	1.76147	0.0828587	0.262022	0.117506	7.4141	0.0851343	269.218	0.0996654	9966.54	0.0663816	264270
	1.76691	0.0882928	0.279206	0.0883119	5.5721	0.0826186	261.263	0.111892	11189.2	0.0815025	324467
	1.77235	0.0857945	0.271306	0.104887	6.61793	0.0737103	233.092	0.115046	11504.6	0.0640448	254967
	1.77779	0.0770414	0.243626	0.116976	7.38066	0.0816929	258.336	0.0945687	9456.87	0.0705686	280939
	1.78322	0.0926574	0.293008	0.111708	7.04832	0.0844546	267.069	0.0864382	8643.82	0.0700117	278721
	1.78866	0.0869283	0.274891	0.111958	7.06404	0.0763474	241.432	0.111684	11168.4	0.0781844	311258
	1.7941	0.0905494	0.286342	0.0975785	6.15679	0.0810727	256.375	0.0995502	9955.02	0.060894	242423
	1.79954	0.093555	0.295847	0.104934	6.6209	0.0854973	270.366	0.0925273	9252.73	0.0742667	295661
	1.80498	0.0697496	0.220568	0.110129	6.94869	0.0833792	263.668	0.0955189	9551.89	0.0818982	326043
	1.81041	0.0823875	0.260532	0.0998132	6.29778	0.0821723	259.852	0.0809033	8090.33	0.0700378	278826
	1.81585	0.085237	0.269543	0.100038	6.31198	0.0705675	223.154	0.0953397	9533.97	0.075122	299066
	1.82129	0.0818012	0.258678	0.110562	6.976	0.0767692	242.765	0.0997782	9977.82	0.0594284	236589
	1.82673	0.0751441	0.237627	0.0986017	6.22135	0.0719348	227.478	0.0825247	8252.47	0.0760796	302878
	1.83217	0.0737744	0.233295	0.105741	6.67178	0.0832421	263.235	0.0985323	9853.23	0.0744055	296214
	1.8376	0.068977	0.218124	0.102504	6.46754	0.0770024	243.503	0.086299	8629.9	0.0676582	269352
	1.84304	0.0754204	0.2385	0.0965023	6.08889	0.0686159	216.982	0.101701	10170.1	0.0677263	269623
	1.84848	0.0637899	0.201721	0.096599	6.09498	0.071209	225.183	0.0880884	8808.84	0.0771741	307236
	1.85392	0.082831	0.261935	0.0972967	6.139	0.0773439	244.583	0.100607	10060.7	0.0666075	265169
	1.85935	0.0895066	0.283045	0.0884382	5.58007	0.0762264	241.049	0.101508	10150.8	0.0749867	298527
	1.86479	0.0738893	0.233658	0.0979648	6.18116	0.0713426	225.605	0.0876884	8768.84	0.0762128	303408
	1.87023	0.0850626	0.268991	0.0911357	5.75027	0.0741916	234.615	0.0905594	9055.94	0.0694179	276357
	1.87567	0.0750433	0.237308	0.101546	6.40714	0.0719284	227.458	0.106812	10681.2	0.07143	284368
	1.88111	0.0811095	0.256491	0.0881873	5.56424	0.0728327	230.317	0.0842188	8421.88	0.0703905	280229
	1.88654	0.0818257	0.258755	0.0901501	5.68809	0.0653042	206.51	0.104189	10418.9	0.0690067	274721
	1.89198	0.0796344	0.251826	0.0890826	5.62073	0.0823653	260.462	0.0995669	9956.69	0.0703369	280016
	1.89742	0.0736416	0.232875	0.0938029	5.91856	0.0842216	266.332	0.0915121	9151.21	0.0724476	288419
	1.90286	0.0802842	0.253881	0.0908114	5.72981	0.0691284	218.603	0.0886747	8867.47	0.0642051	255605
	1.9083	0.0710189	0.224581	0.0846183	5.33905	0.0707493	223.729	0.102974	10297.4	0.0666822	265467
	1.91373	0.0839519	0.265479	0.0840649	5.30414	0.0781823	247.234	0.0896988	8969.88	0.0642467	255771
	1.91917	0.0690269	0.218282	0.0903508	5.70075	0.0727746	230.134	0.092133	9213.3	0.076887	306093
	1.92461	0.0824179	0.260628	0.0922606	5.82125	0.0850668	269.005	0.0907554	9075.54	0.0654515	260567
	1.93005	0.0743329	0.235061	0.0901133	5.68576	0.0770251	243.575	0.0931339	9313.39	0.0657404	261717
	1.93548	0.0661666	0.209237	0.0943628	5.95389	0.0843707	266.804	0.0967749	9677.49	0.0688015	273904
	1.94092	0.0677342	0.214194	0.0836047	5.2751	0.0669441	211.696	0.101358	10135.8	0.0667488	265732
	1.94636	0.0851	0.26911	0.0943925	5.95576	0.0666535	210.777	0.11069	11069	0.0661102	263189
	1.9518	0.0697698	0.220632	0.1036	6.53674	0.0797031	252.043	0.101811	10181.1	0.0696226	277173
	1.95724	0.076121	0.240716	0.0725479	4.57746	0.0658053	208.094	0.0966649	9666.49	0.0681143	271168
	1.96267	0.0761292	0.240742	0.0771625	4.86863	0.0770654	243.702	0.0966566	9665.66	0.0653953	260343
	1.96811	0.0721201	0.228064	0.0854964	5.39446	0.0757625	239.582	0.0965321	9653.21	0.0684913	272669
	1.97355	0.0707317	0.223673	0.104098	6.56814	0.0885806	280.117	0.0751421	7514.21	0.0733623	292060
	1.97899	0.0688787	0.217814	0.0880956	5.55846	0.0736692	232.963	0.0742218	7422.18	0.0592014	235685
	1.98443	0.0817521	0.258523	0.0852114	5.37648	0.0684429	216.435	0.0790042	7900.42	0.0648075	258003
	1.98986	0.073082	0.231105	0.0847768	5.34905	0.062407	197.348	0.0796961	7969.61	0.0642044	255603
	1.9953	0.0696607	0.220286	0.097947	6.18004	0.0601399	190.179	0.0834076	8340.76	0.0620694	247103
	2.00074	0.060866	0.192475	0.084786	5.34963	0.0572682	181.098	0.087085	8708.5	0.0623302	248141
	2.00618	0.0751123	0.237526	0.0867821	5.47558	0.0650585	205.733	0.10446	10446	0.0586801	233610
	2.01161	0.0783037	0.247618	0.0810919	5.11655	0.0630345	199.333	0.0918107	9181.07	0.076001	302565
	2.01705	0.0655009	0.207132	0.0832398	5.25208	0.0802015	253.619	0.0821171	8211.71	0.0635512	253002
	2.02249	0.0817733	0.25859	0.0917872	5.79138	0.0811053	256.477	0.0880057	8800.57	0.0616816	245559
	2.02793	0.0666174	0.210663	0.0891384	5.62425	0.0701873	221.952	0.0800012	8000.12	0.0658883	262306
	2.03337	0.0757676	0.239598	0.0861937	5.43845	0.0739943	233.99	0.0803405	8034.05	0.0645522	256987
	2.0388	0.0646914	0.204572	0.083034	5.23909	0.0617769	195.356	0.0922638	9226.38	0.0624374	248568
	2.04424	0.0738296	0.23347	0.0803765	5.07142	0.0655155	207.178	0.100484	10048.4	0.062207	247650
	2.04968	0.0728869	0.230489	0.0859148	5.42086	0.0742853	234.911	0.096248	9624.8	0.0628961	250394
	2.05512	0.0672222	0.212575	0.0844104	5.32594	0.0585121	185.031	0.0694718	6947.18	0.0797974	317679
	2.06056	0.0720031	0.227694	0.0871502	5.49881	0.0664764	210.217	0.0884596	8845.96	0.0647729	257866
	2.06599	0.0783268	0.247691	0.0904252	5.70545	0.0679889	215	0.0824198	8241.98	0.0644499	256579
	2.07143	0.0818406	0.258803	0.0894865	5.64622	0.0717936	227.031	0.0686595	6865.95	0.0690997	275091
	2.07687	0.0702399	0.222118	0.0848079	5.35101	0.0625348	197.752	0.0888983	8889.83	0.063255	251823
	2.08231	0.0713558	0.225647	0.0850771	5.368	0.064417	203.704	0.0949443	9494.43	0.0596739	237566
	2.08774	0.065241	0.20631	0.0822518	5.18974	0.060776	192.191	0.0733725	7337.25	0.0647182	257648
	2.09318	0.0787284	0.248961	0.0831119	5.24401	0.0692733	219.061	0.0874148	8741.48	0.0654605	260603
	2.09862	0.0704921	0.222916	0.0833598	5.25965	0.0686929	217.226	0.0850026	8500.26	0.0614525	244647
	2.10406	0.0637181	0.201494	0.0703018	4.43575	0.0686444	217.073	0.0780663	7806.63	0.0618038	246045
	2.1095	0.0620163	0.196113	0.0825563	5.20895	0.0612374	193.65	0.0813044	8130.44	0.0597903	238030
	2.11493	0.0583947	0.18466	0.0806209	5.08684	0.0648429	205.051	0.0749951	7499.51	0.0680068	270740
	2.12037	0.0632242	0.199932	0.0761172	4.80267	0.0650585	205.733	0.0773761	7737.61	0.0614596	244675
	2.12581	0.0663785	0.209907	0.0908611	5.73295	0.0703768	222.551	0.075079	7507.9	0.0614349	244577
	2.13125	0.0726441	0.229721	0.0897931	5.66556	0.0633496	200.329	0.0808145	8081.45	0.0693942	276263
	2.13669	0.0668212	0.211307	0.0698017	4.40419	0.0697103	220.443	0.0729491	7294.91	0.0619288	246543
	2.14212	0.0590802	0.186828	0.0844521	5.32857	0.0684019	216.306	0.082973	8297.3	0.0598722	238356
	2.14756	0.0644329	0.203755	0.0684038	4.31599	0.0683718	216.211	0.0782922	7829.22	0.0602209	239744
	2.153	0.0709904	0.224491	0.0725103	4.57509	0.0813748	257.33	0.0945937	9459.37	0.0566801	225648
	2.15844	0.0616641	0.194999	0.0787595	4.96939	0.0645399	204.093	0.0745428	7454.28	0.0603819	240385
	2.16387	0.0633244	0.200249	0.0977075	6.16493	0.0541876	171.356	0.0806062	8060.62	0.0653186	260038
	2.16931	0.074577	0.235833	0.0777449	4.90537	0.0662406	209.471	0.0833641	8336.41	0.0669772	266641
	2.17475	0.0592062	0.187226	0.0728952	4.59938	0.0676206	213.835	0.083166	8316.6	0.0538746	214479
	2.18019	0.0603627	0.190884	0.0778603	4.91265	0.0670916	212.162	0.0717409	7174.09	0.0632759	251906
	2.18563	0.0633807	0.200427	0.0703797	4.44066	0.0576234	182.221	0.0854346	8543.46	0.0605058	240878
	2.19106	0.0632596	0.200044	0.0701155	4.42399	0.059113	186.932	0.0731276	7312.76	0.0572861	228060
	2.1965	0.0675992	0.213768	0.0855227	5.39612	0.0673974	213.129	0.0905825	9058.25	0.0712923	283820
	2.20194	0.0577189	0.182523	0.0750776	4.73708	0.0713611	225.664	0.0844574	8445.74	0.0623994	248416
	2.20738	0.0588739	0.186176	0.0788874	4.97746	0.0591353	187.002	0.0949873	9498.73	0.0619017	246435
	2.21282	0.0608891	0.192548	0.0767697	4.84384	0.0646369	204.4	0.075956	7595.6	0.0685818	273029
	2.21825	0.0677963	0.214391	0.0905861	5.7156	0.0586401	185.436	0.0895162	8951.62	0.0557441	221921
	2.22369	0.0643115	0.203371	0.0758074	4.78313	0.0601428	190.188	0.0922367	9223.67	0.0537055	213805
	2.22913	0.0717641	0.226938	0.0793125	5.00428	0.0569078	179.958	0.0822599	8225.99	0.0580396	231060
	2.23457	0.0672769	0.212748	0.0812379	5.12577	0.0524057	165.721	0.0720323	7203.23	0.0694053	276308
	2.24	0.0557357	0.176252	0.0792676	5.00145	0.0657367	207.878	0.076962	7696.2	0.0559406	222704
	2.24544	0.0584509	0.184838	0.0732576	4.62225	0.0611744	193.45	0.0807103	8071.03	0.0607755	241952
	2.25088	0.0669752	0.211794	0.0788025	4.9721	0.0590503	186.734	0.0831959	8319.59	0.0609512	242651
	2.25632	0.0583622	0.184558	0.0739464	4.6657	0.0615719	194.707	0.0979504	9795.04	0.056039	223095
	2.26176	0.0684148	0.216347	0.0852548	5.37922	0.0527739	166.886	0.0898197	8981.97	0.0586141	233347
	2.26719	0.0566079	0.17901	0.0721798	4.55424	0.0525118	166.057	0.0868822	8688.22	0.054198	215766
	2.27263	0.0607965	0.192255	0.0796157	5.02341	0.0653524	206.662	0.0918004	9180.04	0.0535174	213057
	2.27807	0.0641846	0.202969	0.0808337	5.10026	0.0543867	171.986	0.0774414	7744.14	0.0486833	193812
	2.28351	0.0609285	0.192673	0.078956	4.98179	0.063622	201.19	0.0861343	8613.43	0.0613533	244252
	2.28894	0.058165	0.183934	0.0749139	4.72675	0.0679389	214.842	0.0822943	8229.43	0.0529677	210868
	2.29438	0.0709392	0.22433	0.0739668	4.66699	0.0591519	187.055	0.0699798	6997.98	0.0563732	224426
	2.29982	0.0687197	0.217311	0.0754466	4.76036	0.0601749	190.29	0.0853063	8530.63	0.0632371	251751
	2.30526	0.0671735	0.212421	0.0755275	4.76546	0.0559135	176.814	0.0768547	7685.47	0.0610265	242951
	2.3107	0.0577618	0.182659	0.0787348	4.96783	0.0603836	190.95	0.0804409	8044.09	0.0629901	250768
	2.31613	0.0611887	0.193496	0.0946575	5.97249	0.0557645	176.343	0.0759657	7596.57	0.0629448	250588
	2.32157	0.0591337	0.186997	0.0785571	4.95662	0.0607967	192.256	0.0759016	7590.16	0.0524564	208833
	2.32701	0.056574	0.178903	0.0625198	3.94473	0.0591742	187.125	0.0781308	7813.08	0.0604334	240590
	2.33245	0.0702428	0.222127	0.0679014	4.28429	0.0644256	203.732	0.072431	7243.1	0.058268	231969
	2.33789	0.0539241	0.170523	0.0766895	4.83878	0.0621844	196.644	0.0770549	7705.49	0.0570561	227144
	2.34332	0.0584078	0.184702	0.0765435	4.82957	0.0605722	191.546	0.0728467	7284.67	0.0569763	226827
	2.34876	0.0559508	0.176932	0.0740497	4.67222	0.0644924	203.943	0.0804373	8043.73	0.0519912	206981
	2.3542	0.0690309	0.218295	0.0853729	5.38667	0.0698105	220.76	0.0624649	6246.49	0.0599615	238711
	2.35964	0.0618846	0.195696	0.0845532	5.33495	0.052434	165.811	0.0720547	7205.47	0.061926	246532
	2.36507	0.0551097	0.174272	0.0900162	5.67964	0.065601	207.449	0.0799251	7992.51	0.061148	243435
	2.37051	0.0570207	0.180315	0.0746002	4.70695	0.0572675	181.096	0.0806243	8062.43	0.0605381	241007
	2.37595	0.0635191	0.200865	0.0873001	5.50826	0.0568456	179.762	0.0858317	8583.17	0.058348	232287
	2.38139	0.0591696	0.187111	0.0844489	5.32837	0.058978	186.505	0.0892986	8929.86	0.0602411	239824
	2.38683	0.0587511	0.185787	0.0801252	5.05556	0.056277	177.963	0.0874292	8742.92	0.0655095	260798
	2.39226	0.0609471	0.192732	0.0951912	6.00616	0.0616775	195.041	0.0673136	6731.36	0.0639691	254666
	2.3977	0.0605794	0.191569	0.0702995	4.4356	0.0489702	154.857	0.081776	8177.6	0.0629706	250691
	2.40314	0.0659336	0.2085	0.0730675	4.61025	0.049121	155.334	0.0789804	7898.04	0.0599276	238576
	2.40858	0.0696875	0.220371	0.081288	5.12892	0.0503886	159.343	0.0711303	7113.03	0.062289	247977
	2.41402	0.0617841	0.195379	0.0700995	4.42298	0.0606994	191.948	0.0834186	8341.86	0.0580993	231298
	2.41945	0.0679416	0.21485	0.0652549	4.11731	0.0574111	181.55	0.079535	7953.5	0.0699761	278580
	2.42489	0.0535131	0.169223	0.0903386	5.69998	0.0551488	174.396	0.0865363	8653.63	0.0597579	237901
	2.43033	0.0557105	0.176172	0.0700589	4.42042	0.0563908	178.323	0.0750949	7509.49	0.0565397	225089
	2.43577	0.0541668	0.171291	0.083788	5.28667	0.0575529	181.998	0.082194	8219.4	0.0615619	245082
	2.4412	0.0599637	0.189622	0.0699631	4.41437	0.0544037	172.04	0.0797245	7972.45	0.0621911	247587
	2.44664	0.0560844	0.177354	0.08264	5.21423	0.0585946	185.292	0.0830551	8305.51	0.0595547	237092
	2.45208	0.0557301	0.176234	0.0734934	4.63712	0.0726743	229.816	0.0906315	9063.15	0.0627413	249778
	2.45752	0.0547751	0.173214	0.0666158	4.20317	0.0502181	158.804	0.0678305	6783.05	0.0525853	209346
	2.46296	0.0501183	0.158488	0.0791966	4.99697	0.0624999	197.642	0.0815882	8158.82	0.0615812	245159
	2.46839	0.0605316	0.191418	0.0758042	4.78292	0.0616866	195.07	0.0690748	6907.48	0.0612498	243840
	2.47383	0.0508217	0.160712	0.0719964	4.54267	0.0488089	154.347	0.0738526	7385.26	0.0619345	246566
	2.47927	0.0593262	0.187606	0.0752614	4.74867	0.057847	182.928	0.0741352	7413.52	0.0571619	227565
	2.48471	0.0634552	0.200663	0.0769769	4.85692	0.0558266	176.539	0.0828041	8280.41	0.0565603	225171
	2.49015	0.0591765	0.187133	0.0567911	3.58328	0.0616522	194.961	0.0829571	8295.71	0.0555655	221210
	2.49558	0.0525705	0.166242	0.0766095	4.83373	0.0536943	169.796	0.0871225	8712.25	0.0554167	220618
	2.50102	0.0624319	0.197427	0.074492	4.70013	0.0566237	179.06	0.0981636	9816.36	0.0491541	195686
	2.50646	0.0488639	0.154521	0.0729304	4.6016	0.0556059	175.841	0.076419	7641.9	0.0552894	220111
	2.5119	0.0651767	0.206107	0.0743418	4.69065	0.0574703	181.737	0.0863309	8633.09	0.0542503	215974
	2.51733	0.0518257	0.163887	0.0709683	4.4778	0.0667106	210.957	0.0769183	7691.83	0.0539023	214589
	2.52277	0.071067	0.224733	0.0708984	4.47339	0.060588	191.596	0.0791209	7912.09	0.0541919	215742
	2.52821	0.0587257	0.185707	0.0683191	4.31064	0.0585542	185.165	0.0828405	8284.05	0.0512396	203988
	2.53365	0.0502166	0.158799	0.0686936	4.33427	0.0570104	180.283	0.0759548	7595.48	0.0597408	237833
	2.53909	0.0527701	0.166874	0.078136	4.93005	0.0547343	173.085	0.0794257	7942.57	0.0646599	257416
	2.54452	0.0549954	0.173911	0.0680483	4.29356	0.0470337	148.734	0.0812655	8126.55	0.0546433	217539
	2.54996	0.0518627	0.164004	0.0769871	4.85756	0.0525385	166.141	0.0751694	7516.94	0.0573337	228250
	2.5554	0.0622448	0.196835	0.0776305	4.89816	0.0471016	148.948	0.0753597	7535.97	0.0601149	239322
	2.56084	0.0557871	0.176414	0.0752022	4.74494	0.0603924	190.978	0.0788242	7882.42	0.0615805	245156
	2.56628	0.0470969	0.148933	0.0702686	4.43365	0.0622215	196.762	0.0638482	6384.82	0.0583573	232324
	2.57171	0.0661672	0.209239	0.0684985	4.32196	0.0498633	157.682	0.0720353	7203.53	0.0671466	267315
	2.57715	0.0536069	0.16952	0.0831477	5.24627	0.0605852	191.587	0.0763634	7636.34	0.0518209	206303
	2.58259	0.0562129	0.177761	0.0666591	4.20591	0.0521562	164.932	0.0669919	6699.19	0.0542887	216127
	2.58803	0.0515815	0.163115	0.065558	4.13643	0.0535073	169.205	0.0712235	7122.35	0.0658067	261981
	2.59346	0.0545859	0.172616	0.0695356	4.3874	0.0561224	177.474	0.0701696	7016.96	0.0531249	211494
	2.5989	0.0627362	0.198389	0.0636681	4.01719	0.0592511	187.368	0.0785634	7856.34	0.0601436	239436
	2.60434	0.0607774	0.192195	0.0660217	4.16569	0.0581492	183.884	0.0642893	6428.93	0.0556624	221596
	2.60978	0.0634407	0.200617	0.0678409	4.28047	0.0519142	164.167	0.0742514	7425.14	0.0604141	240513
	2.61522	0.07417	0.234546	0.0784213	4.94805	0.0546479	172.812	0.0910566	9105.66	0.0518375	206369
	2.62065	0.0554244	0.175267	0.0648443	4.0914	0.0569724	180.163	0.0753935	7539.35	0.054689	217721
	2.62609	0.062835	0.198702	0.0612828	3.86669	0.0602509	190.53	0.0732694	7326.94	0.0513444	204406
	2.63153	0.0620631	0.196261	0.0737582	4.65383	0.0552069	174.579	0.0816863	8168.63	0.0536277	213496
	2.63697	0.0631118	0.199577	0.0725677	4.57871	0.0571951	180.867	0.0757703	7577.03	0.060185	239601
	2.64241	0.054468	0.172243	0.0754321	4.75944	0.0641949	203.002	0.0673154	6731.54	0.0637004	253596
	2.64784	0.0599713	0.189646	0.0788392	4.97442	0.0443722	140.317	0.0817118	8171.18	0.0630788	251121
	2.65328	0.0573774	0.181443	0.0849145	5.35774	0.0593922	187.815	0.0828405	8284.05	0.055292	220121
	2.65872	0.0471192	0.149004	0.0700103	4.41735	0.0556926	176.115	0.0813386	8133.86	0.0612252	243742
	2.66416	0.0564697	0.178573	0.0675594	4.26271	0.0549379	173.729	0.081634	8163.4	0.0618951	246409
	2.66959	0.057116	0.180617	0.0742563	4.68525	0.0693959	219.449	0.0795074	7950.74	0.0557111	221790
	2.67503	0.0515671	0.16307	0.0760847	4.80062	0.0531321	168.018	0.0773754	7737.54	0.0526745	209701
	2.68047	0.0556712	0.176048	0.0785704	4.95746	0.0549873	173.885	0.0800793	8007.93	0.0569311	226647
	2.68591	0.0626846	0.198226	0.0727314	4.58904	0.0500217	158.183	0.0798729	7987.29	0.0599368	238613
	2.69135	0.0576223	0.182218	0.0691884	4.36549	0.0587898	185.91	0.078298	7829.8	0.0630714	251092
	2.69678	0.0515977	0.163166	0.0635115	4.0073	0.0564731	178.584	0.0789154	7891.54	0.0532013	211798
	2.70222	0.0508881	0.160922	0.0809618	5.10835	0.0459318	145.249	0.0819995	8199.95	0.0619068	246455
	2.70766	0.0591286	0.186981	0.0758941	4.78859	0.0602981	190.679	0.0785034	7850.34	0.0646244	257274
	2.7131	0.0619304	0.195841	0.0734193	4.63244	0.0550927	174.218	0.0620152	6201.52	0.0526136	209458
	2.71854	0.0587934	0.185921	0.0657705	4.14984	0.0581555	183.904	0.0612452	6124.52	0.0558097	222182
	2.72397	0.0490276	0.155039	0.0726596	4.58451	0.0608355	192.379	0.080977	8097.7	0.059468	236746
	2.72941	0.0513226	0.162296	0.0688595	4.34474	0.0530187	167.66	0.0762566	7625.66	0.0608134	242102
	2.73485	0.0497374	0.157284	0.0737452	4.65301	0.0563326	178.139	0.0888989	8889.89	0.0586619	233537
	2.74029	0.0556911	0.176111	0.0652784	4.11879	0.0580483	183.565	0.0704927	7049.27	0.0573974	228503
	2.74572	0.0566312	0.179083	0.0878885	5.54539	0.0486232	153.76	0.0846068	8460.68	0.0530354	211138
	2.75116	0.0548577	0.173475	0.0763658	4.81836	0.0561946	177.703	0.0757627	7576.27	0.0598543	238284
	2.7566	0.0588456	0.186086	0.0659774	4.16289	0.056449	178.507	0.090751	9075.1	0.0604602	240697
	2.76204	0.0627949	0.198575	0.0753546	4.75455	0.0603203	190.75	0.0867177	8671.77	0.0548281	218274
	2.76748	0.0606829	0.191896	0.0715958	4.51739	0.062651	198.12	0.0830468	8304.68	0.0535121	213035
	2.77291	0.0537456	0.169958	0.0791677	4.99514	0.0534292	168.958	0.0828273	8282.73	0.0567174	225796
	2.77835	0.0678086	0.21443	0.0591975	3.73511	0.0520814	164.696	0.0715897	7158.97	0.0618278	246141
	2.78379	0.0563265	0.17812	0.074476	4.69912	0.0623583	197.194	0.0761835	7618.35	0.0619652	246688
	2.78923	0.0643961	0.203638	0.0755896	4.76938	0.0518709	164.03	0.077179	7717.9	0.05415	215575
	2.79467	0.0602169	0.190423	0.0667169	4.20955	0.0663185	209.717	0.0711765	7117.65	0.0564475	224722
	2.8001	0.0599616	0.189615	0.0766314	4.83511	0.0535361	169.296	0.0752881	7528.81	0.0586328	233421
	2.80554	0.0481053	0.152122	0.0699144	4.4113	0.0525405	166.148	0.0822184	8221.84	0.0502962	200233
	2.81098	0.0565881	0.178947	0.0743641	4.69206	0.048621	153.753	0.0911739	9117.39	0.0508443	202415
	2.81642	0.0647782	0.204847	0.0774262	4.88526	0.0539253	170.527	0.0639075	6390.75	0.0639731	254681
	2.82185	0.0615526	0.194647	0.0768909	4.85149	0.0561564	177.582	0.0824127	8241.27	0.0586164	233356
	2.82729	0.0611386	0.193337	0.0695033	4.38536	0.0568743	179.852	0.0870882	8708.82	0.0506879	201792
	2.83273	0.0614042	0.194177	0.0756726	4.77462	0.0674699	213.359	0.0821428	8214.28	0.0601374	239411
	2.83817	0.0567587	0.179487	0.0624558	3.94069	0.0630046	199.238	0.0665571	6655.71	0.0533864	212535
	2.84361	0.0571044	0.18058	0.067308	4.24685	0.0431773	136.539	0.0762129	7621.29	0.0572141	227774
	2.84904	0.065522	0.207199	0.0712344	4.49459	0.0639275	202.157	0.0715268	7152.68	0.0526049	209424
	2.85448	0.0587017	0.185631	0.0714725	4.50961	0.0523499	165.545	0.0711466	7114.66	0.0608729	242339
	2.85992	0.0529531	0.167452	0.0588926	3.71587	0.0643388	203.457	0.0765414	7654.14	0.0621456	247406
	2.86536	0.0442403	0.1399	0.0762729	4.8125	0.0546636	172.861	0.0891877	8918.77	0.0557987	222138
	2.8708	0.0552595	0.174746	0.0757857	4.78175	0.0614836	194.428	0.0632003	6320.03	0.0476353	189640
	2.87623	0.0493625	0.156098	0.0678963	4.28397	0.0567414	179.432	0.0755472	7554.72	0.0509783	202948
	2.88167	0.0550069	0.173947	0.0725872	4.57994	0.0402392	127.248	0.0718353	7183.53	0.0595075	236904
	2.88711	0.0578283	0.182869	0.0787165	4.96667	0.0616447	194.938	0.0653331	6533.31	0.0529136	210653
	2.89255	0.0509144	0.161005	0.0656	4.13908	0.0587818	185.884	0.0767875	7678.75	0.0501477	199642
	2.89798	0.0464484	0.146883	0.076964	4.8561	0.0648554	205.091	0.0908039	9080.39	0.0575517	229117
	2.90342	0.0531804	0.168171	0.0749111	4.72657	0.049355	156.074	0.0694501	6945.01	0.0527464	209987
	2.90886	0.0622539	0.196864	0.0779256	4.91678	0.0595824	188.416	0.0810879	8108.79	0.0657797	261874
	2.9143	0.0510597	0.161465	0.0638426	4.0282	0.0530285	167.691	0.0712858	7128.58	0.0509222	202725
	2.91974	0.0410305	0.12975	0.0630047	3.97533	0.0597272	188.874	0.0870583	8705.83	0.0505508	201247
	2.92517	0.0513462	0.162371	0.0716064	4.51806	0.060758	192.134	0.0795776	7957.76	0.0504838	200980
	2.93061	0.0580759	0.183652	0.0639868	4.03729	0.0642848	203.286	0.0809988	8099.88	0.0597932	238041
	2.93605	0.0503073	0.159086	0.0812582	5.12705	0.0617105	195.146	0.0743488	7434.88	0.0590611	235127
	2.94149	0.048245	0.152564	0.0711213	4.48745	0.0519466	164.27	0.0786513	7865.13	0.0586355	233432
	2.94693	0.0498334	0.157587	0.0715326	4.5134	0.0523928	165.681	0.0608248	6082.48	0.0556882	221699
	2.95236	0.0529764	0.167526	0.0670493	4.23053	0.059066	186.783	0.069926	6992.6	0.0587335	233822
	2.9578	0.0576054	0.182164	0.0796214	5.02377	0.0524389	165.826	0.0712802	7128.02	0.0481126	191540
	2.96324	0.0648355	0.205028	0.0765619	4.83073	0.0572059	180.901	0.0794443	7944.43	0.0514387	204781
	2.96868	0.0602159	0.190419	0.0656322	4.14111	0.0635007	200.807	0.0650579	6505.79	0.0527601	210042
	2.97411	0.0689143	0.217926	0.0774137	4.88448	0.05527	174.779	0.0855579	8555.79	0.0500381	199205
	2.97955	0.055926	0.176854	0.073709	4.65072	0.0550148	173.972	0.0683956	6839.56	0.0583943	232472
	2.98499	0.0418694	0.132403	0.0725815	4.57958	0.0581946	184.028	0.0538737	5387.37	0.057493	228884
	2.99043	0.0630298	0.199318	0.0752291	4.74664	0.0615344	194.589	0.0722867	7228.67	0.0624802	248738
	2.99587	0.0585194	0.185054	0.0680119	4.29126	0.0587884	185.905	0.0945407	9454.07	0.0485409	193245
	3.0013	0.0604873	0.191278	0.0675996	4.26525	0.0502454	158.89	0.0811232	8112.32	0.0586997	233688
	3.00674	0.0573302	0.181294	0.0583711	3.68297	0.0610776	193.144	0.0719844	7198.44	0.0624438	248593
	3.01218	0.0570112	0.180285	0.0804223	5.07431	0.0549277	173.697	0.0698224	6982.24	0.0508	202239
	3.01762	0.0533713	0.168775	0.0823471	5.19575	0.0536201	169.562	0.0720693	7206.93	0.0479676	190962
	3.02306	0.0531066	0.167938	0.0687276	4.33642	0.0602322	190.471	0.0796637	7966.37	0.0489501	194874
	3.02849	0.0502368	0.158863	0.075371	4.75559	0.0516544	163.346	0.0824093	8240.93	0.0453502	180542
	3.03393	0.0658484	0.208231	0.0629293	3.97057	0.0556087	175.85	0.077241	7724.1	0.0487312	194003
	3.03937	0.0533875	0.168826	0.0748266	4.72124	0.0530499	167.758	0.102893	10289.3	0.0417739	166305
	3.04481	0.0512641	0.162111	0.0691374	4.36227	0.0543661	171.921	0.0660548	6605.48	0.058659	233526
	3.05024	0.0566789	0.179234	0.0686202	4.32964	0.0610819	193.158	0.0684911	6849.11	0.0534615	212834
	3.05568	0.0587978	0.185935	0.0724448	4.57096	0.0596372	188.589	0.0651135	6511.35	0.0583515	232301
	3.06112	0.0461153	0.145829	0.0564342	3.56076	0.0603955	190.987	0.0773902	7739.02	0.0479975	191081
	3.06656	0.0584103	0.18471	0.0643206	4.05836	0.0628135	198.634	0.0798554	7985.54	0.0558628	222394
	3.072	0.0664979	0.210285	0.0719926	4.54243	0.0650473	205.697	0.0845789	8457.89	0.057246	227901
	3.07743	0.0534799	0.169118	0.0659996	4.16429	0.0620786	196.31	0.0722054	7220.54	0.0583162	232161
	3.08287	0.0484287	0.153145	0.0776948	4.90221	0.051559	163.044	0.0820074	8200.74	0.0681559	271334
	3.08831	0.0510088	0.161304	0.0695458	4.38804	0.0619595	195.933	0.0818905	8189.05	0.0537013	213789
	3.09375	0.054728	0.173065	0.0800239	5.04917	0.0590332	186.679	0.078762	7876.2	0.047786	190239
	3.09919	0.0516954	0.163475	0.0678392	4.28036	0.0447755	141.592	0.0795976	7959.76	0.0611926	243612
	3.10462	0.0532334	0.168339	0.0684543	4.31918	0.0569711	180.158	0.0615124	6151.24	0.0631807	251527
	3.11006	0.0693031	0.219156	0.0675717	4.26349	0.0606146	191.68	0.0668194	6681.94	0.0565779	225241
	3.1155	0.0678436	0.21454	0.0595456	3.75707	0.0657967	208.067	0.0670292	6702.92	0.0509322	202765
	3.12094	0.0590748	0.186811	0.0806023	5.08566	0.0634476	200.639	0.0734968	7349.68	0.0557897	222103
	3.12637	0.0670868	0.212147	0.0825756	5.21017	0.0553731	175.105	0.0827197	8271.97	0.0583851	232435
	3.13181	0.0602807	0.190624	0.0757308	4.77829	0.0576471	182.296	0.07523	7523	0.0705252	280766
	3.13725	0.0566039	0.178997	0.0539274	3.40259	0.0604488	191.156	0.0798186	7981.86	0.0535459	213170
	3.14269	0.054186	0.171351	0.0751204	4.73978	0.0538477	170.281	0.0796886	7968.86	0.0541393	215533
	3.14813	0.0465237	0.147121	0.0702633	4.43331	0.044979	142.236	0.0740041	7400.41	0.0541388	215531
	3.15356	0.0560519	0.177252	0.068449	4.31884	0.0580547	183.585	0.0757802	7578.02	0.0488277	194387
	3.159	0.0524485	0.165857	0.0626316	3.95179	0.0520924	164.731	0.0690878	6908.78	0.0425065	169221
	3.16444	0.0600254	0.189817	0.074329	4.68984	0.0567839	179.566	0.0691856	6918.56	0.0559995	222938
	3.16988	0.060341	0.190815	0.0686887	4.33396	0.0653208	206.562	0.0687667	6876.67	0.0647945	257951
	3.17532	0.0534569	0.169046	0.0642662	4.05493	0.0524966	166.009	0.0680215	6802.15	0.0627029	249625
	3.18075	0.055277	0.174801	0.0556453	3.51098	0.0502013	158.751	0.0803813	8038.13	0.0520187	207090
	3.18619	0.0603003	0.190686	0.0694722	4.3834	0.0508727	160.874	0.0666024	6660.24	0.0579275	230613
	3.19163	0.0520792	0.164689	0.0625066	3.9439	0.0552409	174.687	0.0943053	9430.53	0.0652093	259603
	3.19707	0.0631994	0.199854	0.0649947	4.10089	0.0544185	172.086	0.0698022	6980.22	0.0557457	221928
	3.2025	0.0598681	0.18932	0.069433	4.38093	0.057197	180.873	0.075375	7537.5	0.0620795	247143
	3.20794	0.0545649	0.17255	0.0715559	4.51487	0.0566289	179.076	0.0720508	7205.08	0.0522344	207949
	3.21338	0.0513488	0.162379	0.0691922	4.36573	0.0604669	191.213	0.0676315	6763.15	0.058334	232232
	3.21882	0.0550642	0.174128	0.0596776	3.7654	0.0606883	191.913	0.0883173	8831.73	0.0470841	187445
	3.22426	0.061276	0.193772	0.0679102	4.28484	0.054386	171.984	0.0862588	8625.88	0.0546892	217721
	3.22969	0.0558909	0.176742	0.073535	4.63975	0.0567451	179.444	0.0722005	7220.05	0.0510856	203376
	3.23513	0.0562608	0.177912	0.076752	4.84272	0.0618681	195.644	0.0899657	8996.57	0.0548503	218363
	3.24057	0.0450373	0.142421	0.0798551	5.03852	0.0458506	144.992	0.0695742	6957.42	0.0532641	212048
	3.24601	0.0552817	0.174816	0.07354	4.64006	0.0537324	169.917	0.0970673	9706.73	0.0581411	231464
	3.25145	0.0645234	0.204041	0.0705655	4.45238	0.0607382	192.071	0.0850898	8508.98	0.0594697	236753
	3.25688	0.0505079	0.15972	0.0729748	4.6044	0.0567946	179.6	0.0680929	6809.29	0.0503013	200253
	3.26232	0.0517875	0.163767	0.0604582	3.81466	0.0531928	168.21	0.0715113	7151.13	0.0631398	251364
	3.26776	0.0516878	0.163451	0.0715221	4.51274	0.0587315	185.725	0.0654355	6543.55	0.0569931	226894
	3.2732	0.0476293	0.150617	0.0800604	5.05147	0.0455186	143.943	0.0777927	7779.27	0.0525929	209376
	3.27863	0.0570457	0.180394	0.067426	4.25429	0.043904	138.837	0.0729112	7291.12	0.0557882	222097
	3.28407	0.0565351	0.17878	0.0743481	4.69105	0.0544726	172.257	0.0812979	8129.79	0.0588231	234179
	3.28951	0.057886	0.183052	0.0620525	3.91525	0.0605848	191.586	0.0649539	6495.39	0.0487705	194159
	3.29495	0.0641492	0.202858	0.0703574	4.43925	0.0620302	196.157	0.075244	7524.4	0.0669414	266498
	3.30039	0.0621876	0.196654	0.0560461	3.53627	0.0684248	216.378	0.0687082	6870.82	0.0556875	221696
	3.30582	0.0536544	0.16967	0.0683633	4.31343	0.0618788	195.678	0.0766267	7662.67	0.0619615	246673
	3.31126	0.0509476	0.16111	0.0704704	4.44638	0.0623644	197.213	0.0719526	7195.26	0.0635414	252963
	3.3167	0.0514111	0.162576	0.0736555	4.64735	0.0614908	194.451	0.0727014	7270.14	0.0571177	227389
	3.32214	0.0535702	0.169404	0.0908235	5.73058	0.0431636	136.495	0.0747844	7478.44	0.0598131	238120
	3.32758	0.0559349	0.176882	0.0779502	4.91833	0.0501476	158.581	0.0631117	6311.17	0.0673431	268098
	3.33301	0.0633474	0.200322	0.0762227	4.80933	0.0582549	184.218	0.0750924	7509.24	0.0619693	246704
	3.33845	0.0629104	0.19894	0.0702855	4.43472	0.0577199	182.526	0.0709984	7099.84	0.0635332	252930
	3.34389	0.0519006	0.164124	0.0681145	4.29774	0.0587277	185.713	0.07662	7662	0.0457763	182239
	3.34933	0.0477296	0.150934	0.065665	4.14318	0.0509514	161.122	0.0576734	5767.34	0.055263	220006
	3.35476	0.0559984	0.177083	0.0688668	4.3452	0.0617739	195.346	0.0840559	8405.59	0.0601622	239510
	3.3602	0.0595481	0.188308	0.0723943	4.56777	0.0604244	191.079	0.0764374	7643.74	0.0656945	261534
	3.36564	0.0552887	0.174838	0.0656265	4.14075	0.054932	173.71	0.0645937	6459.37	0.0604748	240755
	3.37108	0.0468554	0.14817	0.0707424	4.46355	0.0613679	194.062	0.084347	8434.7	0.0602477	239851
	3.37652	0.0532989	0.168546	0.0604953	3.81699	0.0689333	217.986	0.0744682	7446.82	0.0512478	204021
	3.38195	0.0519898	0.164406	0.0826459	5.21461	0.0599484	189.573	0.0726142	7261.42	0.0575905	229272
	3.38739	0.0566263	0.179068	0.0639516	4.03507	0.0469963	148.615	0.0773561	7735.61	0.0599938	238840
	3.39283	0.0589225	0.186329	0.071015	4.48074	0.0615919	194.771	0.0715056	7150.56	0.0625282	248929
	3.39827	0.0620896	0.196345	0.0589038	3.71658	0.055096	174.229	0.0823811	8238.11	0.0554098	220590
	3.40371	0.0576462	0.182293	0.0698003	4.4041	0.0518763	164.047	0.0862267	8622.67	0.0622646	247880
	3.40914	0.0477964	0.151146	0.0674272	4.25437	0.0584834	184.941	0.076998	7699.8	0.0677669	269785
	3.41458	0.0542228	0.171468	0.0608039	3.83647	0.058154	183.899	0.0791021	7910.21	0.0614954	244818
	3.42002	0.0595899	0.18844	0.0807028	5.092	0.0645924	204.259	0.0635244	6352.44	0.0587172	233757
	3.42546	0.0572248	0.180961	0.0729253	4.60128	0.0537214	169.882	0.0867226	8672.26	0.0670591	266967
	3.43089	0.0568959	0.179921	0.0665403	4.19841	0.055356	175.051	0.0810561	8105.61	0.059208	235711
	3.43633	0.0585064	0.185014	0.0733553	4.62841	0.0716322	226.521	0.0824829	8248.29	0.0661341	263285
	3.44177	0.0410627	0.129852	0.0636719	4.01743	0.0544228	172.1	0.0854812	8548.12	0.0650046	258788
	3.44721	0.0566181	0.179042	0.0801584	5.05765	0.0648268	205	0.0991934	9919.34	0.0694426	276456
	3.45265	0.0612031	0.193541	0.0691335	4.36203	0.065105	205.88	0.0828698	8286.98	0.0638758	254294
	3.45808	0.0379714	0.120076	0.0750194	4.73341	0.0666062	210.627	0.0724145	7241.45	0.0529169	210666
	3.46352	0.0653366	0.206612	0.0703346	4.43781	0.0589609	186.451	0.0768656	7686.56	0.050607	201470
	3.46896	0.0586055	0.185327	0.0791278	4.99263	0.0625723	197.871	0.0961293	9612.93	0.0654092	260399
	3.4744	0.0542555	0.171571	0.0731673	4.61654	0.0569178	179.99	0.079089	7908.9	0.0620934	247198
	3.47984	0.0620853	0.196331	0.063242	3.9903	0.0508696	160.864	0.0849185	8491.85	0.0645899	257137
	3.48527	0.0595318	0.188256	0.0722124	4.55629	0.0585517	185.157	0.0830822	8308.22	0.054153	215587
	3.49071	0.0546201	0.172724	0.0803679	5.07087	0.060188	190.331	0.0778827	7788.27	0.0527756	210103
	3.49615	0.051989	0.164404	0.0834329	5.26426	0.062192	196.668	0.0820698	8206.98	0.0646241	257273
	3.50159	0.0447394	0.141479	0.0742392	4.68418	0.0557149	176.186	0.0650639	6506.39	0.0643122	256031
	3.50702	0.0488212	0.154386	0.077543	4.89263	0.0583593	184.548	0.0896049	8960.49	0.0593744	236374
	3.51246	0.0540087	0.170791	0.065446	4.12936	0.0621076	196.402	0.0737664	7376.64	0.0584938	232868
	3.5179	0.0409004	0.129339	0.0624836	3.94245	0.0697325	220.513	0.0761764	7617.64	0.0591251	235381
	3.52334	0.0533664	0.168759	0.0690831	4.35885	0.0602364	190.484	0.073688	7368.8	0.0630063	250833
	3.52878	0.0452817	0.143193	0.0786693	4.9637	0.061461	194.357	0.0785709	7857.09	0.0604738	240750
	3.53421	0.0596846	0.188739	0.0714036	4.50526	0.0587345	185.735	0.0706368	7063.68	0.0585107	232935
	3.53965	0.0639228	0.202142	0.0765058	4.82719	0.0481664	152.315	0.0789451	7894.51	0.0641539	255401
	3.54509	0.0533227	0.168621	0.0655676	4.13703	0.0591195	186.952	0.0863276	8632.76	0.0644008	256384
	3.55053	0.0571274	0.180653	0.0643261	4.0587	0.0610108	192.933	0.0705982	7059.82	0.0594383	236628
	3.55597	0.0546932	0.172955	0.0812024	5.12352	0.0599505	189.58	0.0678145	6781.45	0.0605764	241159
	3.5614	0.0549227	0.173681	0.0675579	4.26262	0.0521848	165.023	0.0882083	8820.83	0.0697411	277644
	3.56684	0.0545604	0.172535	0.0746037	4.70717	0.0473226	149.647	0.0727697	7276.96	0.0531239	211490
	3.57228	0.0453096	0.143282	0.0633781	3.99889	0.0649423	205.366	0.0800793	8007.93	0.0572068	227744
	3.57772	0.0461775	0.146026	0.0731693	4.61667	0.0545357	172.457	0.0818792	8187.92	0.0638289	254108
	3.58315	0.0469084	0.148337	0.0661946	4.17659	0.043495	137.543	0.092177	9217.7	0.059033	235015
	3.58859	0.042998	0.135972	0.0726529	4.58409	0.0468925	148.287	0.074633	7463.3	0.0632569	251830
	3.59403	0.0495256	0.156614	0.0754882	4.76298	0.0546618	172.856	0.0709177	7091.77	0.0646561	257401
	3.59947	0.0515492	0.163013	0.0788978	4.97811	0.067818	214.46	0.0940663	9406.63	0.0670172	266800
	3.60491	0.0509757	0.161199	0.0770315	4.86036	0.0569095	179.964	0.0721277	7212.77	0.0687361	273643
	3.61034	0.0584641	0.18488	0.0767105	4.8401	0.0605362	191.432	0.0716757	7167.57	0.0593754	236378
	3.61578	0.0456447	0.144341	0.0855376	5.39706	0.0590517	186.738	0.0811572	8115.72	0.0678594	270153
	3.62122	0.063387	0.200447	0.0769993	4.85833	0.0642765	203.26	0.0858668	8586.68	0.0667645	265794
	3.62666	0.0452655	0.143142	0.0829138	5.23151	0.0504435	159.516	0.0753348	7533.48	0.0655735	261053
	3.6321	0.0558375	0.176574	0.091155	5.75149	0.05001	158.145	0.0821426	8214.26	0.0641917	255552
	3.63753	0.0492829	0.155846	0.0874347	5.51676	0.0699274	221.13	0.0714539	7145.39	0.0647201	257655
	3.64297	0.0475174	0.150263	0.0845898	5.33726	0.0575317	181.931	0.0782621	7826.21	0.053061	211240
	3.64841	0.0519334	0.164228	0.0699539	4.4138	0.0503149	159.11	0.0836762	8367.62	0.0696654	277343
	3.65385	0.0472192	0.14932	0.0728501	4.59653	0.0541305	171.176	0.0836102	8361.02	0.0564977	224921
	3.65928	0.056	0.177087	0.0810266	5.11243	0.0642983	203.329	0.0713994	7139.94	0.0672171	267596
	3.66472	0.0475298	0.150302	0.0733198	4.62617	0.0571632	180.766	0.0803059	8030.59	0.0626739	249509
	3.67016	0.0514147	0.162587	0.0734149	4.63217	0.0607651	192.156	0.0902036	9020.36	0.0643939	256357
	3.6756	0.05028	0.158999	0.0738062	4.65686	0.0628422	198.724	0.0872143	8721.43	0.0559546	222759
	3.68104	0.0512825	0.16217	0.0759821	4.79415	0.0551892	174.523	0.0775591	7755.91	0.0578044	230123
	3.68647	0.0672299	0.2126	0.085313	5.38289	0.0618731	195.66	0.0511957	5119.57	0.0608094	242087
	3.69191	0.043474	0.137477	0.0770177	4.85949	0.05277	166.873	0.0658685	6586.85	0.0626064	249241
	3.69735	0.0551847	0.174509	0.0746304	4.70886	0.0623001	197.01	0.0787924	7879.24	0.0728725	290111
	3.70279	0.0587099	0.185657	0.0868265	5.47838	0.0522291	165.163	0.0768611	7686.11	0.0575002	228912
	3.70823	0.0504177	0.159435	0.0704389	4.44439	0.0612922	193.823	0.0773576	7735.76	0.061544	245011
	3.71366	0.04823	0.152517	0.0797602	5.03253	0.0521381	164.875	0.0699722	6997.22	0.0671074	267159
	3.7191	0.060554	0.191488	0.0864358	5.45373	0.060208	190.394	0.0878868	8788.68	0.0576709	229592
	3.72454	0.063056	0.199401	0.0648558	4.09213	0.0620846	196.329	0.0672353	6723.53	0.0638616	254237
	3.72998	0.0551976	0.17455	0.0692693	4.3706	0.058509	185.022	0.0712132	7121.32	0.0654219	260449
	3.73541	0.0594663	0.188049	0.066382	4.18842	0.0540319	170.864	0.0812478	8124.78	0.0686596	273339
	3.74085	0.0561713	0.177629	0.0835293	5.27034	0.0668528	211.407	0.0809352	8093.52	0.0611959	243625
	3.74629	0.0585501	0.185152	0.0760564	4.79884	0.0650038	205.56	0.0782786	7827.86	0.0660236	262845
	3.75173	0.0560234	0.177161	0.0677657	4.27572	0.0680391	215.158	0.0714249	7142.49	0.0655484	260953
	3.75717	0.0673127	0.212861	0.0828362	5.22661	0.0562479	177.871	0.073841	7384.1	0.0560972	223327
	3.7626	0.0651454	0.206008	0.0613864	3.87322	0.0587364	185.741	0.0790486	7904.86	0.0614577	244667
	3.76804	0.0633616	0.200367	0.0677019	4.2717	0.0580878	183.69	0.0781598	7815.98	0.0735586	292842
	3.77348	0.0505732	0.159926	0.077375	4.88203	0.0654119	206.851	0.0951531	9515.31	0.0646702	257457
	3.77892	0.0599499	0.189578	0.084948	5.35986	0.0577807	182.719	0.0920872	9208.72	0.0752714	299661
	3.78436	0.0601763	0.190294	0.0612533	3.86482	0.0585882	185.272	0.0779578	7795.78	0.056603	225340
	3.78979	0.0525813	0.166277	0.0744513	4.69756	0.0640137	202.429	0.0760318	7603.18	0.0598698	238346
	3.79523	0.0517439	0.163629	0.0675091	4.25954	0.0570529	180.417	0.0819044	8190.44	0.0593186	236152
	3.80067	0.0544599	0.172217	0.0690982	4.3598	0.0589687	186.475	0.0793799	7937.99	0.0610641	243100
	3.80611	0.055885	0.176724	0.0651439	4.1103	0.0630079	199.249	0.0900393	9003.93	0.0652474	259755
	3.81154	0.0536092	0.169527	0.0852759	5.38055	0.0569907	180.22	0.0826345	8263.45	0.0603271	240166
	3.81698	0.0581971	0.184035	0.0673494	4.24946	0.0548166	173.345	0.0753579	7535.79	0.0628628	250261
	3.82242	0.0562898	0.178004	0.0811839	5.12236	0.0602377	190.488	0.0819564	8195.64	0.0532908	212155
	3.82786	0.0734957	0.232414	0.0706012	4.45464	0.0622499	196.852	0.0830386	8303.86	0.0591956	235662
	3.8333	0.0529164	0.167336	0.0670914	4.23318	0.0648967	205.221	0.0824194	8241.94	0.0595482	237066
	3.83873	0.0591758	0.18713	0.0785195	4.95424	0.0642034	203.029	0.0702732	7027.32	0.0556319	221475
	3.84417	0.056692	0.179276	0.0899446	5.67512	0.0648274	205.002	0.0724471	7244.71	0.0583593	232333
	3.84961	0.0619957	0.196048	0.0823584	5.19646	0.0628903	198.877	0.0864505	8645.05	0.0665851	265080
	3.85505	0.0580562	0.18359	0.0725009	4.5745	0.0642706	203.242	0.0858812	8588.12	0.0663287	264059
	3.86049	0.0544914	0.172317	0.0719026	4.53675	0.054753	173.144	0.0728007	7280.07	0.0659301	262473
	3.86592	0.0591741	0.187125	0.0786975	4.96547	0.0510389	161.399	0.0767667	7676.67	0.0648639	258228
	3.87136	0.0539244	0.170524	0.0783726	4.94498	0.0559424	176.905	0.0841741	8417.41	0.0696869	277429
	3.8768	0.0595066	0.188176	0.0824314	5.20107	0.0609758	192.822	0.0846343	8463.43	0.0602746	239957
	3.88224	0.0560802	0.177341	0.0759	4.78897	0.0693933	219.441	0.0839749	8397.49	0.0738661	294066
	3.88767	0.0551855	0.174512	0.0845713	5.33609	0.0719713	227.593	0.0810899	8108.99	0.0669682	266605
	3.89311	0.0521364	0.16487	0.0725012	4.57451	0.0690872	218.473	0.0981302	9813.02	0.069716	277544
	3.89855	0.0573718	0.181426	0.0705711	4.45273	0.0677344	214.195	0.0784065	7840.65	0.065817	262022
	3.90399	0.0489872	0.154911	0.0713767	4.50356	0.0574131	181.556	0.0692576	6925.76	0.0709387	282412
	3.90943	0.0574799	0.181767	0.076699	4.83938	0.0628948	198.891	0.0605125	6051.25	0.0499673	198923
	3.91486	0.0529085	0.167311	0.0680226	4.29193	0.0641364	202.817	0.0778366	7783.66	0.0608182	242121
	3.9203	0.0506434	0.160149	0.0718514	4.53352	0.0614109	194.198	0.0924484	9244.84	0.0676094	269158
	3.92574	0.0595643	0.188359	0.0752714	4.7493	0.0621276	196.465	0.0900969	9009.69	0.0764624	304402
	3.93118	0.057055	0.180424	0.0767034	4.83966	0.0641277	202.79	0.0772396	7723.96	0.059347	236265
	3.93662	0.0493233	0.155974	0.089697	5.6595	0.0547483	173.129	0.0927014	9270.14	0.0626583	249447
	3.94205	0.0501249	0.158509	0.0877167	5.53455	0.0694608	219.654	0.089128	8912.8	0.0665206	264823
	3.94749	0.0569947	0.180233	0.0844916	5.33106	0.0600634	189.937	0.09183	9183	0.0687528	273710
	3.95293	0.043304	0.136939	0.08382	5.28869	0.0681131	215.393	0.0810436	8104.36	0.0634111	252444
	3.95837	0.0442103	0.139805	0.0791515	4.99412	0.0732602	231.669	0.0792969	7929.69	0.0555681	221220
	3.9638	0.0547034	0.172987	0.0934121	5.89391	0.058357	184.541	0.0677436	6774.36	0.0619913	246792
	3.96924	0.0485542	0.153542	0.0763982	4.8204	0.061983	196.008	0.0773207	7732.07	0.0655464	260945
	3.97468	0.0502813	0.159004	0.0755551	4.76721	0.0613019	193.854	0.0710032	7100.32	0.0648372	258122
	3.98012	0.0514115	0.162577	0.081107	5.11751	0.0573982	181.509	0.0812554	8125.54	0.0647654	257836
	3.98556	0.0510738	0.16151	0.0873529	5.5116	0.0616779	195.043	0.0871742	8717.42	0.0666297	265258
	3.99099	0.0511088	0.16162	0.0753685	4.75543	0.0735994	232.742	0.0799896	7998.96	0.0608526	242259
	3.99643	0.0581685	0.183945	0.0850854	5.36853	0.0613237	193.923	0.0795515	7955.15	0.0618985	246422
	4.00187	0.0591605	0.187082	0.0889493	5.61232	0.0663044	209.673	0.0714929	7149.29	0.0617396	245790
	4.00731	0.0641032	0.202712	0.0906814	5.72161	0.0678529	214.57	0.0656054	6560.54	0.0561743	223634
	4.01275	0.053666	0.169707	0.0787018	4.96575	0.0590711	186.799	0.0835712	8357.12	0.060774	241946
	4.01818	0.060872	0.192494	0.072563	4.57841	0.0583002	184.361	0.0958482	9584.82	0.0491608	195713
	4.02362	0.0535654	0.169389	0.0715313	4.51332	0.0606941	191.932	0.0834226	8342.26	0.0602755	239961
	4.02906	0.0517787	0.163739	0.0755045	4.76401	0.0668746	211.476	0.0691465	6914.65	0.0601722	239550
	4.0345	0.0583543	0.184532	0.0711029	4.48629	0.066601	210.611	0.0884232	8842.32	0.0575697	229189
	4.03993	0.0535913	0.16947	0.0887876	5.60212	0.0600828	189.998	0.0810336	8103.36	0.0612304	243763
	4.04537	0.0693236	0.21922	0.0766195	4.83437	0.0610159	192.949	0.0759652	7596.52	0.0570296	227039
	4.05081	0.0541872	0.171355	0.0850961	5.3692	0.0607517	192.114	0.100061	10006.1	0.0599416	238632
	4.05625	0.0628902	0.198876	0.0795346	5.01829	0.0736118	232.781	0.0852511	8525.11	0.0594168	236542
	4.06169	0.058467	0.184889	0.0753203	4.75239	0.0672881	212.784	0.0815202	8152.02	0.0690582	274926
	4.06712	0.0581499	0.183886	0.0844453	5.32814	0.0584231	184.75	0.0708507	7085.07	0.0661951	263528
	4.07256	0.050909	0.160988	0.0711991	4.49236	0.0580499	183.57	0.078988	7898.8	0.0541702	215656
	4.078	0.0529494	0.167441	0.0692642	4.37027	0.0555046	175.521	0.0683543	6835.43	0.0628594	250248
	4.08344	0.0615707	0.194704	0.07331	4.62555	0.0664311	210.074	0.0858217	8582.17	0.0685723	272991
	4.08887	0.0597495	0.188945	0.0813773	5.13456	0.0543194	171.773	0.0801694	8016.94	0.0617621	245879
	4.09431	0.0513146	0.162271	0.071159	4.48983	0.061397	194.154	0.0939533	9395.33	0.0625746	249114
	4.09975	0.0516265	0.163257	0.0889119	5.60996	0.064102	202.708	0.0696862	6968.62	0.0653637	260218
	4.10519	0.052956	0.167462	0.0736008	4.64389	0.0639677	202.284	0.0910241	9102.41	0.0658134	262008
	4.11063	0.0578294	0.182873	0.079519	5.01731	0.0724914	229.238	0.103597	10359.7	0.0696661	277346
	4.11606	0.0674122	0.213176	0.0711384	4.48853	0.0601355	190.165	0.0762513	7625.13	0.065077	259076
	4.1215	0.0577338	0.18257	0.0788022	4.97208	0.0551369	174.358	0.0844702	8447.02	0.0553209	220236
	4.12694	0.0634301	0.200584	0.0943679	5.95421	0.0625852	197.912	0.0821033	8210.33	0.0622433	247795
	4.13238	0.0616607	0.194988	0.075401	4.75748	0.0654512	206.975	0.0803242	8032.42	0.0599115	238512
	4.13782	0.0594408	0.187968	0.0845218	5.33297	0.0679207	214.784	0.0885311	8853.11	0.0680798	271030
	4.14325	0.0618407	0.195557	0.0752781	4.74973	0.0604147	191.048	0.0955758	9557.58	0.0654953	260742
	4.14869	0.0527646	0.166856	0.0846208	5.33921	0.0530057	167.619	0.103421	10342.1	0.0635303	252919
	4.15413	0.0630497	0.199381	0.0786681	4.96362	0.0609928	192.876	0.075778	7577.8	0.0633616	252247
	4.15957	0.0659224	0.208465	0.0742967	4.6878	0.0627764	198.516	0.0910394	9103.94	0.0693399	276047
	4.165	0.0590694	0.186794	0.0697089	4.39834	0.0611042	193.228	0.0879865	8798.65	0.0636696	253473
	4.17044	0.0518124	0.163845	0.0835083	5.26902	0.0717251	226.815	0.0715706	7157.06	0.0688535	274111
	4.17588	0.0554699	0.175411	0.0861738	5.4372	0.0603757	190.925	0.0773921	7739.21	0.0623079	248052
	4.18132	0.048863	0.154518	0.0881018	5.55885	0.0606348	191.744	0.0698577	6985.77	0.0576178	229381
	4.18676	0.0539677	0.170661	0.0704387	4.44438	0.0711229	224.91	0.095376	9537.6	0.0601693	239538
	4.19219	0.0467242	0.147755	0.0842528	5.31599	0.0631711	199.765	0.0724882	7248.82	0.0602092	239697
	4.19763	0.0572427	0.181017	0.0682917	4.30892	0.0661292	209.119	0.077462	7746.2	0.0581574	231529
	4.20307	0.054748	0.173128	0.0806277	5.08726	0.060221	190.436	0.0732289	7322.89	0.0689269	274403
	4.20851	0.0545426	0.172479	0.0977362	6.16674	0.061865	195.634	0.0729015	7290.15	0.0600021	238873
	4.21395	0.0553301	0.174969	0.0799035	5.04157	0.066825	211.319	0.0702496	7024.96	0.0687742	273795
	4.21938	0.0494073	0.15624	0.0821248	5.18172	0.0680892	215.317	0.0983545	9835.45	0.0659079	262384
	4.22482	0.0549456	0.173753	0.0731798	4.61733	0.0720515	227.847	0.0742875	7428.75	0.0643731	256274
	4.23026	0.0487995	0.154318	0.0860582	5.4299	0.056613	179.026	0.0818331	8183.31	0.0622436	247796
	4.2357	0.0499508	0.157958	0.0741424	4.67807	0.0621503	196.537	0.0909247	9092.47	0.0682629	271759
	4.24113	0.0535045	0.169196	0.0807488	5.0949	0.0584201	184.741	0.0859333	8593.33	0.0586884	233643
	4.24657	0.0539407	0.170575	0.0757638	4.78037	0.0658437	208.216	0.0792989	7929.89	0.0593405	236239
	4.25201	0.071164	0.22504	0.0755769	4.76858	0.0656753	207.683	0.0830804	8308.04	0.063179	251520
	4.25745	0.045902	0.145155	0.0816154	5.14958	0.0700254	221.44	0.0821754	8217.54	0.0536649	213644
	4.26289	0.0559768	0.177014	0.0727382	4.58947	0.0805108	254.597	0.103357	10335.7	0.0566276	225439
	4.26832	0.0557294	0.176232	0.0638278	4.02726	0.0640749	202.622	0.0912411	9124.11	0.0639372	254539
	4.27376	0.0513144	0.162271	0.083623	5.27625	0.0654513	206.975	0.102708	10270.8	0.0637654	253854
	4.2792	0.0631178	0.199596	0.0768378	4.84814	0.0639971	202.376	0.106374	10637.4	0.0664474	264532
	4.28464	0.0616979	0.195106	0.0759201	4.79024	0.0741449	234.467	0.104307	10430.7	0.0601816	239587
	4.29008	0.0576826	0.182408	0.078513	4.95383	0.0684845	216.567	0.094954	9495.4	0.0612295	243759
	4.29551	0.0599126	0.18946	0.0782293	4.93593	0.0717677	226.95	0.0827571	8275.71	0.0621304	247346
	4.30095	0.0518957	0.164109	0.0806635	5.08952	0.0596699	188.693	0.0732688	7326.88	0.0693609	276131
	4.30639	0.0582673	0.184257	0.0767257	4.84106	0.0561982	177.714	0.0675867	6758.67	0.0632351	251743
	4.31183	0.0616005	0.194798	0.0765206	4.82813	0.0601429	190.189	0.0914971	9149.71	0.0682995	271905
	4.31726	0.0524449	0.165845	0.090511	5.71086	0.0643942	203.632	0.0949571	9495.71	0.0624349	248558
	4.3227	0.0533805	0.168804	0.0817727	5.15951	0.0553309	174.972	0.0674388	6743.88	0.0737904	293765
	4.32814	0.0560114	0.177123	0.0757885	4.78193	0.0633611	200.365	0.0838464	8384.64	0.0672348	267666
	4.33358	0.0510085	0.161303	0.0810948	5.11674	0.0611588	193.401	0.0920685	9206.85	0.0649184	258445
	4.33902	0.0576767	0.18239	0.0783187	4.94158	0.0544693	172.247	0.102737	10273.7	0.0709621	282505
	4.34445	0.0482434	0.152559	0.0747433	4.71598	0.0683249	216.062	0.083491	8349.1	0.0719269	286346
	4.34989	0.0535042	0.169195	0.0707675	4.46513	0.057892	183.071	0.0828275	8282.75	0.0658451	262134
	4.35533	0.072378	0.228879	0.0861712	5.43703	0.0561041	177.417	0.0755532	7555.32	0.0634289	252515
	4.36077	0.0609929	0.192877	0.0760084	4.7958	0.0624519	197.49	0.0769401	7694.01	0.0632439	251778
	4.36621	0.0554645	0.175394	0.0834868	5.26766	0.0627747	198.511	0.0959575	9595.75	0.0621528	247435
	4.37164	0.0599361	0.189535	0.075412	4.75817	0.0549498	173.767	0.0907993	9079.93	0.05873	233808
	4.37708	0.0505457	0.15984	0.079759	5.03245	0.0686637	217.134	0.0912235	9122.35	0.0674991	268719
	4.38252	0.0670446	0.212014	0.0731952	4.61831	0.0644031	203.661	0.0933843	9338.43	0.0642326	255714
	4.38796	0.0599345	0.189529	0.081406	5.13637	0.0619658	195.953	0.094018	9401.8	0.0724081	288262
	4.39339	0.0572732	0.181114	0.0810791	5.11575	0.0643747	203.571	0.0939763	9397.63	0.0646736	257470
	4.39883	0.057907	0.183118	0.0764196	4.82175	0.0611222	193.285	0.0945172	9451.72	0.0667279	265649
	4.40427	0.060747	0.192099	0.0825016	5.2055	0.062796	198.578	0.0847116	8471.16	0.0656281	261270
	4.40971	0.0543354	0.171824	0.0758934	4.78855	0.0534414	168.997	0.0876804	8768.04	0.0608931	242420
	4.41515	0.0557645	0.176343	0.0898941	5.67193	0.0566093	179.014	0.0809947	8099.47	0.0671698	267408
	4.42058	0.0535655	0.169389	0.0872019	5.50207	0.0656491	207.601	0.0894378	8943.78	0.0667413	265702
	4.42602	0.0580594	0.1836	0.0847887	5.3498	0.0676504	213.929	0.0817869	8178.69	0.0694226	276376
	4.43146	0.0572703	0.181105	0.088665	5.59438	0.0714912	226.075	0.0934792	9347.92	0.0771784	307253
	4.4369	0.057833	0.182884	0.0871137	5.4965	0.0686587	217.118	0.0903417	9034.17	0.0718793	286156
	4.44234	0.0601721	0.190281	0.0618893	3.90495	0.0639755	202.308	0.100034	10003.4	0.0694487	276480
	4.44777	0.0538812	0.170387	0.0807307	5.09376	0.0629626	199.105	0.0841152	8411.52	0.0716606	285286
	4.45321	0.0645283	0.204056	0.0847394	5.3467	0.0636638	201.323	0.085928	8592.8	0.0736672	293274
	4.45865	0.0528144	0.167014	0.0845076	5.33207	0.0760386	240.455	0.0956171	9561.71	0.070572	280952
	4.46409	0.0664805	0.21023	0.080884	5.10344	0.0551729	174.472	0.0806465	8064.65	0.0659348	262491
	4.46952	0.0540285	0.170853	0.0839788	5.29871	0.0666795	210.859	0.0900364	9003.64	0.0625234	248910
	4.47496	0.0603328	0.190789	0.0638675	4.02977	0.0635538	200.975	0.0889839	8898.39	0.0728803	290142
	4.4804	0.0665463	0.210438	0.0904716	5.70837	0.0610497	193.056	0.0799179	7991.79	0.072003	286649
	4.48584	0.0507016	0.160333	0.108495	6.84554	0.0608797	192.519	0.0877264	8772.64	0.0692898	275848
	4.49128	0.0630102	0.199256	0.0751194	4.73971	0.0704072	222.647	0.0821499	8214.99	0.0761316	303085
	4.49671	0.0635233	0.200878	0.0737391	4.65262	0.0831459	262.93	0.0989912	9899.12	0.0700993	279070
	4.50215	0.060612	0.191672	0.0821312	5.18213	0.0614798	194.416	0.0861193	8611.93	0.0785642	312770
	4.50759	0.0511074	0.161616	0.0743252	4.68961	0.0666911	210.896	0.0924876	9248.76	0.0690381	274846
	4.51303	0.0642234	0.203092	0.0756726	4.77462	0.0586589	185.496	0.0854563	8545.63	0.0637685	253867
	4.51847	0.0603493	0.190841	0.0823743	5.19747	0.0582966	184.35	0.0825496	8254.96	0.0698058	277902
	4.5239	0.0610994	0.193213	0.0658756	4.15647	0.0637429	201.573	0.0908669	9086.69	0.0641677	255456
	4.52934	0.0679856	0.214989	0.0972874	6.13842	0.0611676	193.429	0.0832727	8327.27	0.0584396	232652
	4.53478	0.0746044	0.23592	0.089716	5.6607	0.0663081	209.685	0.0840017	8400.17	0.0650585	259003
	4.54022	0.0642113	0.203054	0.089081	5.62063	0.0662769	209.586	0.0854179	8541.79	0.0647473	257763
	4.54565	0.0586833	0.185573	0.0786552	4.96281	0.0571712	180.791	0.0769469	7694.69	0.0655654	261021
	4.55109	0.0672156	0.212554	0.0917828	5.7911	0.065772	207.989	0.092825	9282.5	0.0652831	259897
	4.55653	0.0629301	0.199002	0.087724	5.53501	0.06736	213.011	0.0763489	7634.89	0.0748065	297810
	4.56197	0.0644692	0.20387	0.0874207	5.51588	0.0500492	158.27	0.0857836	8578.36	0.0668503	266136
	4.56741	0.0733395	0.23192	0.0789819	4.98342	0.0541046	171.094	0.0735879	7358.79	0.0681239	271206
	4.57284	0.0564627	0.178551	0.0840942	5.30598	0.0679518	214.882	0.0755438	7554.38	0.0683044	271925
	4.57828	0.0730029	0.230855	0.0967155	6.10234	0.069235	218.94	0.10163	10163	0.0605582	241087
	4.58372	0.0575972	0.182138	0.0900724	5.68318	0.0566815	179.243	0.0811587	8115.87	0.0654043	260379
	4.58916	0.0618978	0.195738	0.0981841	6.195	0.0633492	200.328	0.0830931	8309.31	0.058781	234011
	4.5946	0.0603227	0.190757	0.0888068	5.60333	0.0671358	212.302	0.0988195	9881.95	0.0674448	268503
	4.60003	0.0611279	0.193304	0.0912976	5.76049	0.0655403	207.257	0.0827863	8278.63	0.0625641	249072
	4.60547	0.0636969	0.201427	0.0857764	5.41213	0.0657372	207.879	0.0967692	9676.92	0.0672531	267739
	4.61091	0.0635359	0.200918	0.0877509	5.53671	0.0656056	207.463	0.095864	9586.4	0.0784855	312457
	4.61635	0.0626987	0.198271	0.0833483	5.25892	0.0659566	208.573	0.0971937	9719.37	0.0748143	297841
	4.62178	0.0585401	0.18512	0.0858558	5.41714	0.0617234	195.187	0.102465	10246.5	0.0689135	274350
	4.62722	0.0704769	0.222868	0.0863915	5.45094	0.0660726	208.94	0.0908459	9084.59	0.0669904	266694
	4.63266	0.0584586	0.184862	0.0722741	4.56019	0.0788999	249.503	0.0970413	9704.13	0.0653056	259986
	4.6381	0.0561918	0.177694	0.0897075	5.66016	0.0611571	193.396	0.0848661	8486.61	0.0882027	351141
	4.64354	0.0712012	0.225158	0.0913981	5.76683	0.0774472	244.909	0.0934339	9343.39	0.0776816	309256
	4.64897	0.0565831	0.178932	0.0863957	5.4512	0.0785249	248.318	0.0877939	8779.39	0.0637072	253623
	4.65441	0.0637829	0.201699	0.0953621	6.01694	0.0700024	221.367	0.0823729	8237.29	0.0710251	282756
	4.65985	0.077295	0.244428	0.0855796	5.39971	0.0628367	198.707	0.0920765	9207.65	0.0725963	289011
	4.66529	0.0724567	0.229128	0.0841527	5.30968	0.0634069	200.51	0.084731	8473.1	0.0735182	292681
	4.67073	0.0618589	0.195615	0.0807634	5.09583	0.093246	294.87	0.0961014	9610.14	0.0830444	330606
	4.67616	0.0617308	0.19521	0.0862556	5.44236	0.0602597	190.558	0.0836399	8363.99	0.0680287	270827
	4.6816	0.0609994	0.192897	0.0858897	5.41927	0.0612852	193.801	0.0875058	8750.58	0.0601751	239562
	4.68704	0.0611399	0.193341	0.0778692	4.91321	0.0620202	196.125	0.0836455	8364.55	0.062805	250031
	4.69248	0.068038	0.215155	0.0868742	5.48139	0.0612752	193.769	0.102862	10286.2	0.0766257	305052
	4.69791	0.0682847	0.215935	0.0794108	5.01048	0.0590557	186.75	0.0926691	9266.91	0.0714261	284352
	4.70335	0.0635348	0.200915	0.0745194	4.70186	0.0668165	211.292	0.0943031	9430.31	0.0660838	263084
	4.70879	0.0631511	0.199701	0.0810581	5.11442	0.0640331	202.49	0.0856126	8561.26	0.0676942	269495
	4.71423	0.0549427	0.173744	0.0865851	5.46315	0.065772	207.989	0.0863728	8637.28	0.0723214	287917
	4.71967	0.0640298	0.20248	0.0776729	4.90083	0.0649465	205.379	0.11096	11096	0.0722491	287629
	4.7251	0.0570873	0.180526	0.0772938	4.87691	0.0643767	203.577	0.091707	9170.7	0.0712705	283733
	4.73054	0.0575684	0.182047	0.0777656	4.90668	0.0724415	229.08	0.0875324	8753.24	0.080405	320098
	4.73598	0.0618373	0.195547	0.0758305	4.78458	0.0698775	220.972	0.0886672	8866.72	0.0702698	279749
	4.74142	0.0725607	0.229457	0.0908877	5.73463	0.0634891	200.77	0.0961613	9616.13	0.0740193	294676
	4.74686	0.0587403	0.185753	0.0831648	5.24734	0.061931	195.843	0.0955751	9557.51	0.0719595	286476
	4.75229	0.0578012	0.182784	0.0782595	4.93784	0.0693272	219.232	0.0871518	8715.18	0.0676811	269443
	4.75773	0.0523685	0.165604	0.0740649	4.67318	0.0693572	219.327	0.101904	10190.4	0.0637602	253834
	4.76317	0.0558879	0.176733	0.0898131	5.66682	0.0719373	227.486	0.0868202	8682.02	0.0828963	330016
	4.76861	0.0645473	0.204116	0.101404	6.39814	0.0766367	242.347	0.0956058	9560.58	0.066115	263208
	4.77404	0.0659486	0.208548	0.0788302	4.97385	0.0704252	222.704	0.0828626	8286.26	0.0706441	281239
	4.77948	0.0540843	0.171029	0.0846501	5.34106	0.0755885	239.032	0.100652	10065.2	0.0759898	302521
	4.78492	0.0633485	0.200325	0.0840474	5.30303	0.0689848	218.149	0.0915642	9156.42	0.0687543	273716
	4.79036	0.0578441	0.182919	0.098565	6.21903	0.0839437	265.453	0.0911755	9117.55	0.0734997	292608
	4.7958	0.065601	0.207449	0.100916	6.36737	0.0765934	242.21	0.0832481	8324.81	0.0690442	274870
	4.80123	0.0607729	0.192181	0.0795019	5.01623	0.0557127	176.179	0.0904393	9043.93	0.0844299	336121
	4.80667	0.0676151	0.213818	0.0915233	5.77473	0.0804467	254.395	0.110595	11059.5	0.0861034	342784
	4.81211	0.0577504	0.182623	0.0954029	6.01952	0.0861431	272.408	0.104716	10471.6	0.0689475	274485
	4.81755	0.0684652	0.216506	0.0734859	4.63665	0.0669759	211.796	0.0871533	8715.33	0.0761306	303081
	4.82299	0.0652452	0.206323	0.0921404	5.81367	0.0738983	233.687	0.0843791	8437.91	0.0758577	301995
	4.82842	0.0542727	0.171625	0.0871232	5.4971	0.0671087	212.216	0.088133	8813.3	0.0684321	272433
	4.83386	0.0587899	0.18591	0.0782544	4.93752	0.0723719	228.86	0.0955154	9551.54	0.0725057	288650
	4.8393	0.0619866	0.196019	0.0971984	6.1328	0.0707367	223.689	0.0872662	8726.62	0.0707212	281546
	4.84474	0.054475	0.172265	0.0818989	5.16747	0.0625416	197.774	0.0942524	9425.24	0.0670342	266868
	4.85017	0.0671544	0.212361	0.080981	5.10956	0.0767734	242.779	0.0807444	8074.44	0.0684287	272420
	4.85561	0.0564098	0.178383	0.0946819	5.97402	0.0704051	222.64	0.0738088	7380.88	0.0677344	269655
	4.86105	0.0560799	0.17734	0.0828386	5.22676	0.0797071	252.056	0.0930877	9308.77	0.0630913	251171
	4.86649	0.0626832	0.198222	0.0857561	5.41084	0.0879124	278.003	0.0939037	9390.37	0.0649897	258729
	4.87193	0.0626023	0.197966	0.0890754	5.62028	0.0564356	178.465	0.079989	7998.9	0.0618795	246347
	4.87736	0.0749042	0.236868	0.0973952	6.14522	0.0758679	239.915	0.0918692	9186.92	0.0762249	303457
	4.8828	0.0547006	0.172979	0.0986224	6.22265	0.0644173	203.705	0.0934227	9342.27	0.0679058	270338
	4.88824	0.0758284	0.23979	0.0920139	5.80568	0.0720248	227.762	0.0777224	7772.24	0.0724826	288558
	4.89368	0.0619375	0.195864	0.0986321	6.22327	0.0801821	253.558	0.0929479	9294.79	0.069578	276995
	4.89912	0.0512671	0.162121	0.0951719	6.00494	0.0680914	215.324	0.0781231	7812.31	0.0631415	251371
	4.90455	0.0585177	0.185049	0.0866777	5.469	0.0658462	208.224	0.0945528	9455.28	0.0699808	278599
	4.90999	0.0603766	0.190928	0.0856285	5.40279	0.0659704	208.617	0.0882436	8824.36	0.0705124	280715
	4.91543	0.0560861	0.17736	0.084098	5.30622	0.076746	242.692	0.105481	10548.1	0.0668266	266042
	4.92087	0.0645443	0.204107	0.0899398	5.67482	0.0683795	216.235	0.0915764	9157.64	0.0778814	310052
	4.9263	0.0531415	0.168048	0.0862489	5.44194	0.0658439	208.217	0.10193	10193	0.0665358	264884
	4.93174	0.0668432	0.211377	0.0840996	5.30632	0.0689614	218.075	0.103023	10302.3	0.070957	282485
	4.93718	0.0550684	0.174141	0.0849668	5.36104	0.0671028	212.198	0.0978884	9788.84	0.066012	262798
	4.94262	0.0668436	0.211378	0.092484	5.83535	0.0635912	201.093	0.0849582	8495.82	0.0625618	249063
	4.94806	0.0622949	0.196994	0.0825625	5.20934	0.0601784	190.301	0.0827243	8272.43	0.0745299	296709
	4.95349	0.0663909	0.209947	0.0821708	5.18463	0.0619682	195.961	0.0754448	7544.48	0.0657831	261887
	4.95893	0.0571449	0.180708	0.0802097	5.06089	0.0622072	196.716	0.0896005	8960.05	0.0732477	291604
	4.96437	0.067811	0.214437	0.0948354	5.98371	0.0663261	209.742	0.0788602	7886.02	0.0760643	302817
	4.96981	0.0605208	0.191384	0.0767453	4.8423	0.0643309	203.432	0.0941162	9411.62	0.0767528	305558
	4.97525	0.0672699	0.212726	0.0807371	5.09417	0.0640255	202.466	0.0920887	9208.87	0.071793	285813
	4.98068	0.0645667	0.204178	0.0937297	5.91394	0.0654751	207.05	0.0791628	7916.28	0.0659009	262356
	4.98612	0.071936	0.227482	0.0891544	5.62526	0.0622015	196.698	0.0993497	9934.97	0.072958	290451
	4.99156	0.0675721	0.213682	0.0900524	5.68192	0.0684791	216.55	0.0941152	9411.52	0.0714837	284582
	4.997	0.0621152	0.196426	0.0756699	4.77445	0.05755	181.989	0.0865973	8659.73	0.0621064	247250
	5.00243	0.0622082	0.19672	0.0805993	5.08547	0.070911	224.24	0.116473	11647.3	0.0735971	292995
	5.00787	0.0632963	0.200161	0.0964577	6.08607	0.0671259	212.271	0.10684	10684	0.0745487	296784
	5.01331	0.06275	0.198433	0.0965196	6.08998	0.0648419	205.048	0.0899646	8996.46	0.0764202	304234
	5.01875	0.0667627	0.211122	0.0907504	5.72597	0.0748497	236.695	0.103711	10371.1	0.069635	277222
	5.02419	0.0598428	0.18924	0.0862902	5.44454	0.0724949	229.249	0.0931726	9317.26	0.0750256	298682
	5.02962	0.067052	0.212037	0.0893057	5.63481	0.0757922	239.676	0.0876519	8765.19	0.067467	268591
	5.03506	0.0583193	0.184422	0.093043	5.87062	0.0765235	241.988	0.0978006	9780.06	0.0748576	298013
	5.0405	0.0616623	0.194993	0.0914922	5.77276	0.0762513	241.128	0.0892466	8924.66	0.0704954	280647
	5.04594	0.0615696	0.1947	0.0959095	6.05148	0.0576549	182.321	0.089155	8915.5	0.0772712	307622
	5.05138	0.0566416	0.179116	0.0637777	4.0241	0.0688742	217.799	0.0897398	8973.98	0.0700583	278907
	5.05681	0.0581128	0.183769	0.0878413	5.54241	0.0685116	216.653	0.0884419	8844.19	0.0869053	345976
	5.06225	0.0689579	0.218064	0.0854937	5.39429	0.0692876	219.107	0.0944223	9442.23	0.0643758	256285
	5.06769	0.074716	0.236273	0.07321	4.61924	0.0566027	178.993	0.0909099	9090.99	0.0774867	308480
	5.07313	0.0610856	0.19317	0.0817515	5.15817	0.0697223	220.481	0.0900909	9009.09	0.0733874	292160
	5.07856	0.0636083	0.201147	0.0951025	6.00056	0.0686303	217.028	0.0886525	8865.25	0.072054	286852
	5.084	0.0512345	0.162018	0.104177	6.57311	0.0604579	191.185	0.09132	9132	0.0741271	295105
	5.08944	0.0594547	0.188012	0.0803186	5.06776	0.0639666	202.28	0.092902	9290.2	0.066431	264467
	5.09488	0.0534575	0.169048	0.0821783	5.1851	0.0666887	210.888	0.0754472	7544.72	0.0820285	326561
	5.10032	0.0683465	0.216131	0.0806911	5.09127	0.0704551	222.799	0.0853445	8534.45	0.0809293	322185
	5.10575	0.0543516	0.171875	0.0813829	5.13491	0.0624947	197.626	0.0959074	9590.74	0.0793161	315763
	5.11119	0.0550921	0.174216	0.076944	4.85484	0.0640803	202.64	0.0920912	9209.12	0.0741567	295223
	5.11663	0.0553133	0.174916	0.0872118	5.50269	0.0676561	213.947	0.0880216	8802.16	0.0694151	276347
	5.12207	0.0643927	0.203628	0.0755262	4.76538	0.0713417	225.602	0.0772897	7728.97	0.0798737	317983
	5.12751	0.0549815	0.173867	0.0857468	5.41026	0.067115	212.236	0.102862	10286.2	0.0678455	270098
	5.13294	0.0583822	0.184621	0.075822	4.78404	0.0657552	207.936	0.0944547	9445.47	0.0758166	301831
	5.13838	0.0729663	0.23074	0.0880699	5.55683	0.0642145	203.064	0.0932594	9325.94	0.0837788	333530
	5.14382	0.0642534	0.203187	0.0844545	5.32872	0.0579775	183.341	0.103529	10352.9	0.082257	327471
	5.14926	0.072141	0.22813	0.0821119	5.18091	0.0677228	214.158	0.100439	10043.9	0.0743861	296137
	5.15469	0.0499602	0.157988	0.0829756	5.2354	0.0683318	216.084	0.112224	11222.4	0.0832253	331326
	5.16013	0.0641792	0.202953	0.0851517	5.37271	0.0644821	203.91	0.0828325	8283.25	0.0675882	269074
	5.16557	0.0778464	0.246172	0.0794827	5.01502	0.0639929	202.363	0.0830847	8308.47	0.0860304	342493
	5.17101	0.0508088	0.160671	0.092227	5.81913	0.0654523	206.978	0.0866711	8667.11	0.0677618	269764
	5.17645	0.0616787	0.195045	0.0917791	5.79087	0.0782172	247.344	0.0934496	9344.96	0.0720285	286750
	5.18188	0.070601	0.22326	0.0898533	5.66936	0.0673234	212.895	0.0917223	9172.23	0.0657633	261809
	5.18732	0.0532977	0.168542	0.0850135	5.36399	0.067985	214.988	0.0843628	8436.28	0.0736857	293348
	5.19276	0.0622245	0.196771	0.0855484	5.39774	0.0673274	212.908	0.0908979	9089.79	0.0773434	307910
	5.1982	0.0635198	0.200867	0.0836586	5.2785	0.0650027	205.556	0.0811515	8115.15	0.0730281	290730
	5.20364	0.0682799	0.21592	0.068389	4.31505	0.0704004	222.625	0.0967639	9676.39	0.0608585	242282
	5.20907	0.0618011	0.195432	0.083324	5.25739	0.0657075	207.785	0.0894914	8949.14	0.0821231	326938
	5.21451	0.060501	0.191321	0.0894247	5.64232	0.0731763	231.404	0.0730079	7300.79	0.0795897	316852
	5.21995	0.0614253	0.194244	0.0815841	5.14761	0.0593085	187.55	0.108702	10870.2	0.0742006	295398
	5.22539	0.0617533	0.195281	0.0968269	6.10936	0.0710874	224.798	0.0861162	8611.62	0.0816396	325013
	5.23082	0.0554239	0.175266	0.0990077	6.24696	0.0679906	215.005	0.091041	9104.1	0.0782279	311431
	5.23626	0.0577111	0.182498	0.0946202	5.97013	0.07611	240.681	0.0954825	9548.25	0.0706483	281256
	5.2417	0.0615442	0.19462	0.0897281	5.66146	0.0702315	222.091	0.101492	10149.2	0.0759913	302527
	5.24714	0.0635067	0.200826	0.088135	5.56094	0.0728308	230.311	0.090181	9018.1	0.0749525	298391
	5.25258	0.0558145	0.176501	0.0894515	5.64401	0.0619756	195.984	0.0868277	8682.77	0.0706677	281333
	5.25801	0.0599676	0.189634	0.0851275	5.37118	0.065065	205.754	0.0968875	9688.75	0.0775142	308589
	5.26345	0.0588245	0.186019	0.0827376	5.22039	0.0705562	223.118	0.0886984	8869.84	0.0721935	287407
	5.26889	0.0710697	0.224742	0.103581	6.53553	0.0725922	229.557	0.103895	10389.5	0.0802413	319446
	5.27433	0.0700169	0.221413	0.0757435	4.77909	0.0588209	186.008	0.0883582	8835.82	0.0805215	320562
	5.27977	0.06545	0.206971	0.0856849	5.40635	0.0723299	228.727	0.112567	11256.7	0.0822565	327469
	5.2852	0.0760355	0.240446	0.0874593	5.51831	0.0685804	216.87	0.0934326	9343.26	0.0773986	308129
	5.29064	0.0623671	0.197222	0.102654	6.47703	0.0734012	232.115	0.0803851	8038.51	0.0726699	289304
	5.29608	0.0559888	0.177052	0.0870194	5.49056	0.0672538	212.675	0.100009	10000.9	0.0698365	278024
	5.30152	0.0644046	0.203665	0.0698979	4.41026	0.0724177	229.005	0.0946557	9465.57	0.0678063	269942
	5.30695	0.0625557	0.197819	0.0730168	4.60705	0.0803723	254.16	0.0897187	8971.87	0.0819064	326075
	5.31239	0.063585	0.201073	0.0863924	5.45099	0.0656929	207.739	0.0985852	9858.52	0.0816901	325214
	5.31783	0.0510071	0.161299	0.0780787	4.92644	0.0726803	229.835	0.0892643	8926.43	0.0758402	301925
	5.32327	0.0718714	0.227277	0.0905542	5.71358	0.0812279	256.865	0.0926396	9263.96	0.0798881	318040
	5.32871	0.060373	0.190916	0.0813621	5.1336	0.0788578	249.37	0.0875523	8755.23	0.0717831	285774
	5.33414	0.0614661	0.194373	0.101522	6.40563	0.0676811	214.027	0.0865078	8650.78	0.074357	296020
	5.33958	0.0601106	0.190087	0.089654	5.65678	0.0791103	250.169	0.0929812	9298.12	0.0718856	286182
	5.34502	0.0609292	0.192675	0.096527	6.09044	0.0679521	214.883	0.0942415	9424.15	0.0665478	264931
	5.35046	0.0583631	0.18456	0.0788368	4.97426	0.0752242	237.88	0.0944349	9443.49	0.0794615	316342
	5.3559	0.0618142	0.195474	0.0975247	6.15339	0.0633043	200.186	0.0936574	9365.74	0.0846213	336883
	5.36133	0.0560131	0.177129	0.0873557	5.51177	0.0786604	248.746	0.0781878	7818.78	0.07494	298341
	5.36677	0.0454064	0.143588	0.0878869	5.54529	0.0606285	191.724	0.103973	10397.3	0.0726855	289366
	5.37221	0.0527054	0.166669	0.0834604	5.266	0.0565263	178.752	0.0940556	9405.56	0.0753194	299852
	5.37765	0.060342	0.190818	0.0887621	5.60051	0.0715373	226.221	0.0891684	8916.84	0.0730008	290621
	5.38308	0.0599135	0.189463	0.0893633	5.63844	0.0728337	230.32	0.0910146	9101.46	0.069992	278643
	5.38852	0.0504491	0.159534	0.0892964	5.63422	0.0559824	177.032	0.0972044	9720.44	0.0693386	276042
	5.39396	0.0569784	0.180181	0.0943827	5.95514	0.0650724	205.777	0.10022	10022	0.0725482	288820
	5.3994	0.0590362	0.186689	0.0929607	5.86542	0.0774673	244.973	0.0948443	9484.43	0.0770401	306702
	5.40484	0.0584068	0.184698	0.101781	6.42194	0.0646767	204.526	0.0765527	7655.27	0.123164	490327
	5.41027	0.0551288	0.174332	0.101714	6.41775	0.0692401	218.956	0.105941	10594.1	0.142049	565507
	5.41571	0.0604676	0.191215	0.111331	7.02449	0.0686519	217.096	0.0952039	9520.39	0.0756562	301193
	5.42115	0.0627946	0.198574	0.0920208	5.80612	0.0702337	222.098	0.0924502	9245.02	0.0675708	269004
	5.42659	0.0670077	0.211897	0.0966118	6.0958	0.075734	239.492	0.108232	10823.2	0.0670003	266733
	5.43203	0.0564975	0.178661	0.0931077	5.8747	0.0726305	229.678	0.098165	9816.5	0.0785321	312642
	5.43746	0.055151	0.174403	0.0994295	6.27358	0.0661414	209.157	0.092548	9254.8	0.0762486	303551
	5.4429	0.058221	0.184111	0.0998125	6.29774	0.0706765	223.499	0.0854324	8543.24	0.0704268	280374
	5.44834	0.0584614	0.184871	0.0725311	4.57641	0.0611534	193.384	0.0865636	8656.36	0.0795688	316769
	5.45378	0.0599016	0.189425	0.0744231	4.69578	0.0643561	203.512	0.0958418	9584.18	0.0766677	305220
	5.45921	0.0653419	0.206629	0.0820098	5.17447	0.070463	222.824	0.0952031	9520.31	0.0770775	306851
	5.46465	0.060144	0.190192	0.085866	5.41778	0.0598131	189.146	0.0890025	8900.25	0.0755227	300661
	5.47009	0.0628611	0.198784	0.101513	6.40506	0.0743588	235.143	0.0827523	8275.23	0.0836505	333019
	5.47553	0.0466801	0.147615	0.0960393	6.05967	0.0745504	235.749	0.0843011	8430.11	0.086054	342587
	5.48097	0.0669668	0.211768	0.0941637	5.94133	0.0580213	183.479	0.0992685	9926.85	0.0853678	339855
	5.4864	0.0586299	0.185404	0.092589	5.84197	0.0642451	203.161	0.09895	9895	0.0798256	317791
	5.49184	0.0656528	0.207612	0.10409	6.56766	0.0816927	258.335	0.0831771	8317.71	0.0703671	280137
	5.49728	0.0530043	0.167614	0.0799339	5.04349	0.0768477	243.014	0.0865056	8650.56	0.0703708	280151

## Sheet: Fig. 4b
Fig. 4b
		PBA24-CTA		PBA48-CTA		PBA94-CTA		PBA180-CTA		PBA360-CTA
	q (nm-1)	I (arb. units) (original)	I (arb. units) (shifted)	I (arb. units) (original)	I (arb. units) (shifted)	I (arb. units) (original)	I (arb. units) (shifted)	I (arb. units) (original)	I (arb. units) (shifted)	I (arb. units) (original)	I (arb. units) (shifted)
	0.0648623	11.8462	37.4608	18.823	1495.17	33.8961	169883	54.3955	1.72014e+07	260.849	2.60849e+09
	0.0703001	13.6985	43.3183	17.6718	1403.72	33.8007	169405	56.8117	1.79654e+07	268.364	2.68364e+09
	0.075738	12.3709	39.1203	16.7342	1329.24	31.7312	159033	55.2294	1.74651e+07	272.792	2.72792e+09
	0.0811758	9.77467	30.9102	14.6519	1163.84	30.8206	154469	54.7393	1.73101e+07	283.375	2.83375e+09
	0.0866137	7.99058	25.2684	13.4724	1070.15	28.6647	143664	53.4126	1.68906e+07	299.199	2.99199e+09
	0.0920515	6.90071	21.822	12.872	1022.46	27.3337	136993	52.8108	1.67002e+07	316.21	3.1621e+09
	0.0974894	5.72496	18.1039	12.3455	980.64	26.4745	132687	51.0113	1.61312e+07	331.991	3.31991e+09
	0.102927	4.8308	15.2763	10.7824	856.475	24.9016	124804	52.3027	1.65396e+07	356.87	3.5687e+09
	0.108365	4.85824	15.3631	10.2373	813.175	24.2892	121734	51.4834	1.62805e+07	378.889	3.78889e+09
	0.113803	4.19923	13.2791	9.82443	780.382	23.6357	118459	51.1296	1.61686e+07	404.962	4.04962e+09
	0.119241	3.92133	12.4003	9.19312	730.235	23.0014	115280	50.9061	1.60979e+07	426.746	4.26746e+09
	0.124679	4.10292	12.9746	9.37962	745.05	22.6773	113656	52.4406	1.65832e+07	444.681	4.44681e+09
	0.130117	3.32715	10.5214	8.77673	697.161	21.5824	108168	53.9227	1.70519e+07	452.789	4.52789e+09
	0.135554	2.98491	9.43912	8.44664	670.941	21.6985	108750	54.1197	1.71141e+07	449.83	4.4983e+09
	0.140992	2.86472	9.05905	7.97264	633.29	21.8111	109315	56.3941	1.78334e+07	434.566	4.34566e+09
	0.14643	2.58636	8.17878	8.20972	652.121	22.1253	110889	58.0647	1.83617e+07	405.954	4.05954e+09
	0.151868	2.6627	8.42019	8.0037	635.756	21.2553	106529	60.285	1.90638e+07	371.494	3.71494e+09
	0.157306	2.36814	7.48873	7.9704	633.112	21.3703	107105	62.5035	1.97654e+07	329.74	3.2974e+09
	0.162744	2.28851	7.2369	7.29221	579.241	21.5779	108146	65.3126	2.06537e+07	285.918	2.85918e+09
	0.168182	2.26878	7.17451	7.68888	610.749	21.4978	107744	68.9472	2.1803e+07	245.593	2.45593e+09
	0.173619	2.29746	7.26519	7.34444	583.39	21.7768	109143	72.2287	2.28407e+07	208.862	2.08862e+09
	0.179057	2.20974	6.98781	7.4116	588.725	22.0501	110512	76.1868	2.40924e+07	176.384	1.76384e+09
	0.184495	2.11806	6.69789	7.25465	576.257	22.5647	113091	80.0768	2.53225e+07	151.622	1.51622e+09
	0.189933	2.06634	6.53435	7.2772	578.048	22.6958	113749	84.1423	2.66081e+07	130.674	1.30674e+09
	0.195371	1.98	6.26132	7.54124	599.022	23.2079	116315	86.1322	2.72374e+07	116.317	1.16317e+09
	0.200809	1.98529	6.27805	7.4772	593.935	23.6019	118290	90.807	2.87157e+07	102.821	1.02821e+09
	0.206246	1.95358	6.17777	7.12607	566.044	23.8704	119635	94.0673	2.97467e+07	92.6041	9.26041e+08
	0.211684	1.77276	5.60597	7.22428	573.845	23.9977	120274	95.9188	3.03322e+07	83.6793	8.36793e+08
	0.217122	1.99586	6.31147	7.55607	600.2	25.151	126053	96.1619	3.04091e+07	77.64	7.764e+08
	0.22256	1.87972	5.94419	7.23766	574.908	25.7484	129048	95.9712	3.03487e+07	70.9208	7.09208e+08
	0.227998	1.89285	5.98573	7.45938	592.52	26.5955	133293	93.1837	2.94673e+07	65.6941	6.56941e+08
	0.233436	1.86721	5.90463	7.43099	590.264	28.0926	140797	89.3643	2.82595e+07	61.3958	6.13958e+08
	0.238874	1.83397	5.79952	7.49045	594.987	28.901	144848	85.7009	2.7101e+07	56.6957	5.66957e+08
	0.244311	1.75812	5.55965	7.59643	603.406	30.0833	150774	78.4664	2.48133e+07	53.1422	5.31422e+08
	0.249749	1.75275	5.54269	7.55698	600.273	31.3085	156914	72.1086	2.28027e+07	49.8051	4.98051e+08
	0.255187	1.76733	5.5888	7.96906	633.005	32.9644	165213	63.5612	2.00998e+07	46.5932	4.65932e+08
	0.260625	1.60089	5.06244	8.28903	658.421	33.9744	170275	56.7627	1.795e+07	42.9916	4.29916e+08
	0.266063	1.73925	5.49998	8.12342	645.266	36.0073	180464	50.1593	1.58618e+07	40.3571	4.03571e+08
	0.271501	1.78418	5.64207	8.45442	671.559	37.748	189188	44.0339	1.39247e+07	37.4967	3.74967e+08
	0.276939	1.65619	5.23733	8.60398	683.438	39.3332	197133	39.0581	1.23513e+07	35.2328	3.52328e+08
	0.282376	1.92919	6.10063	8.65528	687.513	40.7182	204074	35.0316	1.1078e+07	33.0157	3.30157e+08
	0.287814	1.7745	5.61147	8.89849	706.832	42.8728	214873	31.271	9.88876e+06	31.0491	3.10491e+08
	0.293252	1.85985	5.88137	9.703	770.736	44.7924	224494	28.0585	8.87289e+06	28.8238	2.88238e+08
	0.29869	1.86531	5.89861	9.74761	774.28	45.6139	228611	26.0885	8.24992e+06	26.8922	2.68922e+08
	0.304128	1.93621	6.12284	9.53172	757.131	46.2246	231672	23.6409	7.4759e+06	25.5297	2.55297e+08
	0.309566	1.94533	6.15166	10.2603	815.008	47.4098	237612	21.777	6.8865e+06	23.8866	2.38866e+08
	0.315004	1.8255	5.77273	10.7408	853.17	48.0281	240711	20.0455	6.33896e+06	22.395	2.2395e+08
	0.320441	1.9834	6.27206	11.1152	882.914	48.0559	240850	19.041	6.0213e+06	20.8081	2.08081e+08
	0.325879	1.96926	6.22735	11.5632	918.496	47.4423	237775	18.0593	5.71085e+06	19.7759	1.97759e+08
	0.331317	1.98132	6.26549	11.9164	946.549	46.3216	232158	16.5056	5.21951e+06	18.3048	1.83048e+08
	0.336755	2.03239	6.427	12.4644	990.079	44.0073	220559	16.1392	5.10366e+06	17.2365	1.72365e+08
	0.342193	2.1361	6.75493	13.062	1037.55	42.4796	212902	14.8882	4.70807e+06	16.0179	1.60179e+08
	0.347631	2.00415	6.33769	13.2521	1052.65	39.8534	199740	14.45	4.56948e+06	15.1037	1.51037e+08
	0.353069	2.23985	7.08303	14.5003	1151.8	37.0888	185885	13.6477	4.31578e+06	14.5704	1.45704e+08
	0.358506	2.0478	6.47571	14.3606	1140.7	34.3444	172130	12.9862	4.10658e+06	13.5535	1.35535e+08
	0.363944	2.29713	7.26416	15.0817	1197.98	30.6846	153787	12.6312	3.99434e+06	13.0784	1.30784e+08
	0.369382	2.24714	7.10609	16.1495	1282.8	28.2408	141539	11.7153	3.7047e+06	12.1972	1.21972e+08
	0.37482	2.13282	6.74455	16.7121	1327.49	26.0627	130623	11.4813	3.63072e+06	11.7459	1.17459e+08
	0.380258	2.20686	6.9787	17.8291	1416.22	23.8427	119497	11.1013	3.51055e+06	11.1032	1.11032e+08
	0.385696	2.43424	7.69774	18.114	1438.84	21.3282	106894	10.2406	3.23836e+06	10.659	1.0659e+08
	0.391134	2.54245	8.03992	19.2603	1529.9	19.5832	98148.3	9.91233	3.13455e+06	10.0684	1.00684e+08
	0.396571	2.53894	8.02882	19.8384	1575.82	17.2673	86541.4	9.80097	3.09934e+06	9.57296	9.57296e+07
	0.402009	2.56811	8.12109	20.1758	1602.62	16.1854	81119	9.23372	2.91996e+06	9.08802	9.08802e+07
	0.407447	2.89154	9.14386	21.2391	1687.08	15.3771	77068.2	8.89748	2.81363e+06	8.45596	8.45596e+07
	0.412885	2.7743	8.77309	22.0003	1747.55	14.1392	70863.9	8.42836	2.66528e+06	8.05291	8.05291e+07
	0.418323	2.91235	9.20967	23.0302	1829.35	12.9834	65071	8.17618	2.58553e+06	7.87889	7.87889e+07
	0.423761	2.95541	9.34581	23.5913	1873.92	12.0559	60422.8	7.88896	2.49471e+06	7.3979	7.3979e+07
	0.429199	2.79861	8.84997	23.7328	1885.16	11.5078	57675.9	7.49678	2.37069e+06	7.19987	7.19987e+07
	0.434636	3.21017	10.1514	23.8885	1897.53	10.7085	53669.7	7.09596	2.24394e+06	7.02906	7.02906e+07
	0.440074	3.1337	9.90961	24.4991	1946.04	10.1338	50789.2	7.15078	2.26128e+06	6.3579	6.3579e+07
	0.445512	3.12009	9.86659	24.9443	1981.4	9.8006	49119.4	6.54057	2.06831e+06	6.2794	6.2794e+07
	0.45095	3.47838	10.9996	24.747	1965.73	9.28351	46527.8	6.25479	1.97794e+06	6.04007	6.04007e+07
	0.456388	3.5343	11.1764	24.7129	1963.01	9.01296	45171.8	6.27913	1.98564e+06	5.80947	5.80947e+07
	0.461826	3.77473	11.9368	24.5735	1951.94	8.41618	42180.8	5.72043	1.80896e+06	5.43249	5.43249e+07
	0.467264	3.65398	11.5549	23.9485	1902.3	8.0412	40301.4	5.5674	1.76057e+06	5.23292	5.23292e+07
	0.472701	3.94447	12.4735	23.4629	1863.73	7.85474	39367	5.24392	1.65827e+06	4.93447	4.93447e+07
	0.478139	4.09996	12.9652	22.6228	1796.99	7.24653	36318.7	5.27374	1.6677e+06	4.73721	4.73721e+07
	0.483577	4.38417	13.864	21.6548	1720.1	7.18163	35993.4	5.17582	1.63674e+06	4.59522	4.59522e+07
	0.489015	4.21977	13.3441	20.6891	1643.4	6.89041	34533.8	4.71581	1.49127e+06	4.38841	4.38841e+07
	0.494453	4.57915	14.4806	19.9095	1581.47	6.67538	33456.2	4.54917	1.43857e+06	4.31802	4.31802e+07
	0.499891	4.72937	14.9556	19.0242	1511.15	6.29657	31557.6	4.27311	1.35128e+06	4.0227	4.0227e+07
	0.505329	4.77891	15.1122	18.0073	1430.37	6.12189	30682.1	4.07641	1.28907e+06	4.03434	4.03434e+07
	0.510766	5.13612	16.2418	16.7365	1329.42	5.92845	29712.7	4.03993	1.27754e+06	3.70552	3.70552e+07
	0.516204	5.3415	16.8913	15.7272	1249.25	5.61655	28149.4	3.99404	1.26303e+06	3.69406	3.69406e+07
	0.521642	5.48454	17.3436	14.9108	1184.41	5.67807	28457.8	3.77342	1.19326e+06	3.54865	3.54865e+07
	0.52708	5.48717	17.352	13.9785	1110.35	5.35638	26845.5	3.5559	1.12447e+06	3.32865	3.32865e+07
	0.532518	5.77965	18.2768	12.9759	1030.71	5.15955	25859	3.41206	1.07899e+06	3.26957	3.26957e+07
	0.537956	5.88891	18.6224	12.1072	961.708	5.15043	25813.3	3.26991	1.03404e+06	3.23142	3.23142e+07
	0.543394	6.17708	19.5336	11.222	891.396	4.78203	23966.9	3.16177	999840	3.04224	3.04224e+07
	0.548831	6.30674	19.9437	10.6922	849.316	4.58299	22969.4	2.97497	940769	3.06956	3.06956e+07
	0.554269	6.57577	20.7944	9.80382	778.745	4.44102	22257.8	3.04561	963107	2.72471	2.72471e+07
	0.559707	6.61383	20.9148	9.32925	741.048	4.38255	21964.8	3.01863	954574	2.74423	2.74423e+07
	0.565145	6.78817	21.4661	8.56711	680.51	4.17135	20906.3	2.68269	848340	2.75845	2.75845e+07
	0.570583	7.06044	22.3271	8.16919	648.902	4.10066	20552	2.67624	846300	2.59905	2.59905e+07
	0.576021	6.8863	21.7764	7.81198	620.527	4.03231	20209.4	2.55299	807325	2.46287	2.46287e+07
	0.581458	7.29093	23.056	7.27399	577.794	3.98612	19977.9	2.45551	776500	2.51441	2.51441e+07
	0.586896	7.32356	23.1591	7.01834	557.487	3.84567	19274	2.35623	745107	2.32165	2.32165e+07
	0.592334	7.42296	23.4735	6.78715	539.123	3.68052	18446.3	2.37552	751206	2.20204	2.20204e+07
	0.597772	7.49127	23.6895	6.30362	500.714	3.46964	17389.4	2.16874	685817	2.1904	2.1904e+07
	0.60321	7.59206	24.0082	6.09344	484.019	3.44863	17284.1	2.16221	683751	2.10269	2.10269e+07
	0.608648	7.58744	23.9936	5.75004	456.742	3.30381	16558.3	2.17417	687533	1.96433	1.96433e+07
	0.614086	7.50802	23.7424	5.42438	430.874	3.25966	16337	2.05996	651416	1.94312	1.94312e+07
	0.619523	7.83743	24.7841	5.15108	409.165	3.22668	16171.7	1.97092	623259	1.89878	1.89878e+07
	0.624961	7.43866	23.5231	4.90968	389.989	3.06217	15347.2	1.95412	617947	1.87933	1.87933e+07
	0.630399	7.55337	23.8858	4.92403	391.129	2.89204	14494.5	1.87852	594040	1.7593	1.7593e+07
	0.635837	7.40984	23.432	4.69094	372.615	2.90713	14570.2	1.65104	522105	1.6996	1.6996e+07
	0.641275	7.33619	23.1991	4.518	358.878	2.81326	14099.7	1.7474	552576	1.73634	1.73634e+07
	0.646713	7.40078	23.4033	4.41264	350.508	2.7959	14012.7	1.73135	547502	1.59534	1.59534e+07
	0.652151	7.29279	23.0618	4.02506	319.722	2.53247	12692.4	1.65415	523087	1.59494	1.59494e+07
	0.657588	7.01331	22.178	3.95541	314.19	2.57565	12908.8	1.58912	502523	1.57356	1.57356e+07
	0.663026	6.82945	21.5966	3.89263	309.203	2.53023	12681.2	1.56262	494144	1.48743	1.48743e+07
	0.668464	6.61276	20.9114	3.65001	289.931	2.51233	12591.5	1.51671	479626	1.3991	1.3991e+07
	0.673902	6.47882	20.4878	3.72599	295.966	2.19611	11006.6	1.47881	467642	1.44657	1.44657e+07
	0.67934	6.25688	19.786	3.47874	276.326	2.2492	11272.7	1.47253	465654	1.45319	1.45319e+07
	0.684778	5.91796	18.7142	3.38082	268.548	2.25264	11290	1.34929	426683	1.38729	1.38729e+07
	0.690216	6.0092	19.0028	3.28082	260.605	2.13609	10705.8	1.40856	445424	1.3119	1.3119e+07
	0.695653	5.55958	17.5809	3.15483	250.597	2.07458	10397.6	1.36047	430217	1.23287	1.23287e+07
	0.701091	5.41812	17.1336	3.03502	241.081	1.94898	9768.02	1.25289	396198	1.17616	1.17616e+07
	0.706529	5.24741	16.5938	3.00987	239.083	1.90248	9534.97	1.23887	391766	1.21482	1.21482e+07
	0.711967	5.2083	16.4701	2.79525	222.035	1.88306	9437.65	1.25932	398232	1.22235	1.22235e+07
	0.717405	4.88797	15.4571	2.84948	226.342	1.70477	8544.09	1.18066	373359	1.1487	1.1487e+07
	0.722843	4.5073	14.2533	2.64029	209.726	1.71958	8618.3	1.1194	353984	1.11106	1.11106e+07
	0.728281	4.54395	14.3692	2.59245	205.925	1.74474	8744.44	1.18373	374328	1.07	1.07e+07
	0.733718	4.39879	13.9102	2.5219	200.322	1.77053	8873.69	1.05022	332110	1.01972	1.01972e+07
	0.739156	4.07399	12.8831	2.59689	206.278	1.58645	7951.07	1.06916	338100	0.96513	9.6513e+06
	0.744594	3.96236	12.5301	2.40581	191.1	1.57602	7898.81	1.01501	320975	1.03591	1.03591e+07
	0.750032	3.7468	11.8484	2.29268	182.114	1.50807	7558.25	0.950419	300549	0.99888	9.9888e+06
	0.75547	3.52131	11.1354	2.22252	176.541	1.57101	7873.72	0.998695	315815	0.941813	9.41813e+06
	0.760908	3.31676	10.4885	2.16363	171.863	1.40522	7042.77	0.983108	310886	0.894294	8.94294e+06
	0.766346	3.30249	10.4434	2.06943	164.381	1.36369	6834.62	0.95257	301229	0.920279	9.20279e+06
	0.771783	3.2806	10.3742	2.09054	166.058	1.39458	6989.47	0.953362	301479	0.909723	9.09723e+06
	0.777221	2.96495	9.376	2.04606	162.524	1.37413	6886.95	0.927222	293213	0.840854	8.40854e+06
	0.782659	2.87568	9.0937	1.88371	149.628	1.36814	6856.97	0.894314	282807	0.920618	9.20618e+06
	0.788097	2.82079	8.92011	1.90435	151.268	1.19566	5992.49	0.872678	275965	0.81271	8.1271e+06
	0.793535	2.73297	8.64241	1.86572	148.199	1.13886	5707.83	0.851655	269317	0.802533	8.02533e+06
	0.798973	2.64635	8.36849	1.88744	149.924	1.18472	5937.65	0.823279	260344	0.81174	8.1174e+06
	0.804411	2.52319	7.97902	1.77353	140.876	1.16805	5854.12	0.772363	244243	0.751441	7.51441e+06
	0.809848	2.42054	7.65443	1.77036	140.625	1.12979	5662.38	0.806738	255113	0.757691	7.57691e+06
	0.815286	2.31681	7.32641	1.66003	131.861	1.10907	5558.51	0.733999	232111	0.717361	7.17361e+06
	0.820724	2.31667	7.32595	1.60562	127.539	1.13379	5682.41	0.7222	228380	0.738606	7.38606e+06
	0.826162	2.16985	6.86167	1.60477	127.471	1.05772	5301.17	0.679853	214988	0.733454	7.33454e+06
	0.8316	2.04085	6.45374	1.48272	117.777	1.0207	5115.61	0.696688	220312	0.706899	7.06899e+06
	0.837038	1.97003	6.22978	1.50277	119.369	0.997741	5000.55	0.657747	207998	0.704417	7.04417e+06
	0.842476	2.14933	6.79678	1.46322	116.227	1.04091	5216.9	0.680308	215132	0.627908	6.27908e+06
	0.847913	1.82007	5.75557	1.47824	117.421	0.933848	4680.33	0.633379	200292	0.644767	6.44767e+06
	0.853351	1.85306	5.85988	1.4476	114.987	0.945896	4740.71	0.632358	199969	0.643528	6.43528e+06
	0.858789	1.76841	5.59221	1.38246	109.813	0.854399	4282.14	0.644802	203904	0.639312	6.39312e+06
	0.864227	1.71561	5.42524	1.29408	102.792	0.892209	4471.64	0.637392	201561	0.610828	6.10828e+06
	0.869665	1.64389	5.19843	1.34112	106.529	0.84335	4226.76	0.618835	195693	0.605513	6.05513e+06
	0.875103	1.57369	4.97646	1.25538	99.7184	0.814028	4079.8	0.58413	184718	0.555116	5.55116e+06
	0.880541	1.55	4.90153	1.21043	96.1478	0.822264	4121.08	0.566109	179019	0.570396	5.70396e+06
	0.885978	1.51772	4.79944	1.13216	89.9304	0.833422	4177.01	0.57078	180496	0.574799	5.74799e+06
	0.891416	1.46324	4.62717	1.16751	92.7389	0.82201	4119.81	0.57938	183216	0.527612	5.27612e+06
	0.896854	1.36211	4.30736	1.13727	90.3364	0.740286	3710.22	0.51439	162665	0.545033	5.45033e+06
	0.902292	1.40342	4.438	1.10485	87.7613	0.738622	3701.88	0.549632	173809	0.532696	5.32696e+06
	0.90773	1.33796	4.231	1.07238	85.1823	0.784562	3932.13	0.503667	159273	0.490389	4.90389e+06
	0.913168	1.33132	4.20999	1.11318	88.4227	0.738322	3700.38	0.48746	154148	0.504111	5.04111e+06
	0.918606	1.22704	3.88023	1.04186	82.7578	0.705779	3537.27	0.552947	174857	0.534665	5.34665e+06
	0.924043	1.23367	3.90119	0.977591	77.6528	0.731576	3666.57	0.531216	167985	0.4863	4.863e+06
	0.929481	1.21838	3.85287	0.968564	76.9358	0.698441	3500.5	0.507725	160557	0.48391	4.8391e+06
	0.934919	1.15985	3.66776	0.899014	71.4112	0.686519	3440.74	0.471495	149100	0.453829	4.53829e+06
	0.940357	1.0878	3.43992	0.918626	72.969	0.616396	3089.3	0.479272	151559	0.489798	4.89798e+06
	0.945795	1.12592	3.56048	0.930367	73.9017	0.642689	3221.07	0.508957	160946	0.449066	4.49066e+06
	0.951233	1.09079	3.44939	0.899253	71.4302	0.604837	3031.37	0.445687	140939	0.436839	4.36839e+06
	0.95667	1.07239	3.39118	0.92115	73.1695	0.622057	3117.67	0.466281	147451	0.442798	4.42798e+06
	0.962108	0.940284	2.97344	0.801767	63.6866	0.657476	3295.19	0.444044	140419	0.455566	4.55566e+06
	0.967546	0.934965	2.95662	0.738388	58.6523	0.597992	2997.06	0.453651	143457	0.395008	3.95008e+06
	0.972984	0.987877	3.12394	0.829367	65.879	0.612992	3072.24	0.40204	127136	0.434695	4.34695e+06
	0.978422	0.858886	2.71604	0.828362	65.7991	0.573786	2875.74	0.414858	131190	0.401081	4.01081e+06
	0.98386	0.830345	2.62578	0.738159	58.634	0.560718	2810.24	0.403826	127701	0.383065	3.83065e+06
	0.989298	0.915051	2.89365	0.752733	59.7917	0.551832	2765.71	0.428878	135623	0.398505	3.98505e+06
	0.994735	0.85166	2.69319	0.754352	59.9203	0.542505	2718.96	0.363996	115106	0.387546	3.87546e+06
	1.00017	0.808713	2.55737	0.731089	58.0725	0.550264	2757.85	0.407845	128972	0.376947	3.76947e+06
	1.00561	0.852539	2.69596	0.702971	55.839	0.521167	2612.02	0.369819	116947	0.3513	3.513e+06
	1.01105	0.780896	2.46941	0.662668	52.6376	0.467755	2344.33	0.392187	124020	0.384504	3.84504e+06
	1.01649	0.770972	2.43803	0.638476	50.716	0.505836	2535.18	0.362683	114691	0.373539	3.73539e+06
	1.02192	0.76958	2.43363	0.650747	51.6907	0.516818	2590.23	0.366164	115791	0.351806	3.51806e+06
	1.02736	0.752051	2.37819	0.681374	54.1235	0.484342	2427.46	0.364068	115128	0.352856	3.52856e+06
	1.0328	0.695145	2.19824	0.668435	53.0957	0.453817	2274.47	0.35492	112236	0.326067	3.26067e+06
	1.03824	0.702514	2.22155	0.59944	47.6152	0.483532	2423.4	0.372978	117946	0.327131	3.27131e+06
	1.04368	0.673336	2.12928	0.615044	48.8547	0.447243	2241.52	0.33433	105725	0.325655	3.25655e+06
	1.04911	0.666766	2.1085	0.608274	48.3169	0.436773	2189.05	0.33753	106736	0.333813	3.33813e+06
	1.05455	0.608172	1.92321	0.593993	47.1826	0.437154	2190.96	0.298062	94255.4	0.34939	3.4939e+06
	1.05999	0.624194	1.97388	0.551942	43.8423	0.455604	2283.43	0.330732	104587	0.328139	3.28139e+06
	1.06543	0.610783	1.93146	0.551945	43.8426	0.426619	2138.16	0.330245	104433	0.307575	3.07575e+06
	1.07087	0.604281	1.9109	0.546707	43.4264	0.441555	2213.02	0.298846	94503.3	0.307493	3.07493e+06
	1.0763	0.570173	1.80305	0.533893	42.4086	0.402676	2018.16	0.322184	101884	0.306453	3.06453e+06
	1.08174	0.552946	1.74857	0.552804	43.9108	0.405841	2034.02	0.278702	88133.2	0.302402	3.02402e+06
	1.08718	0.590588	1.8676	0.49977	39.6981	0.391102	1960.15	0.315736	99844.3	0.276809	2.76809e+06
	1.09262	0.550111	1.7396	0.477713	37.9461	0.381736	1913.21	0.316155	99976.8	0.287805	2.87805e+06
	1.09805	0.4939	1.56185	0.455241	36.1611	0.378116	1895.07	0.313877	99256.6	0.273594	2.73594e+06
	1.10349	0.494277	1.56304	0.522773	41.5254	0.377418	1891.57	0.269401	85191.9	0.276505	2.76505e+06
	1.10893	0.491058	1.55286	0.45983	36.5256	0.388465	1946.94	0.297789	94169.1	0.276656	2.76656e+06
	1.11437	0.501259	1.58512	0.479143	38.0597	0.387987	1944.54	0.292132	92380.2	0.245016	2.45016e+06
	1.11981	0.458156	1.44882	0.467277	37.1171	0.376474	1886.84	0.26788	84711.1	0.261958	2.61958e+06
	1.12524	0.484611	1.53247	0.446795	35.4902	0.35984	1803.47	0.270412	85511.7	0.251982	2.51982e+06
	1.13068	0.43986	1.39096	0.470487	37.3721	0.340069	1704.38	0.271127	85737.9	0.288604	2.88604e+06
	1.13612	0.473382	1.49697	0.402058	31.9366	0.350029	1754.3	0.242407	76655.7	0.26055	2.6055e+06
	1.14156	0.427673	1.35242	0.450084	35.7514	0.351865	1763.5	0.25556	80815.3	0.245381	2.45381e+06
	1.147	0.454483	1.4372	0.456978	36.2991	0.336173	1684.85	0.230449	72874.3	0.229887	2.29887e+06
	1.15243	0.449373	1.42104	0.405001	32.1703	0.317122	1589.37	0.230257	72813.7	0.262544	2.62544e+06
	1.15787	0.440457	1.39285	0.422749	33.5801	0.334006	1674	0.256134	80996.7	0.245949	2.45949e+06
	1.16331	0.405451	1.28215	0.390869	31.0478	0.317616	1591.85	0.22851	72261.2	0.230885	2.30885e+06
	1.16875	0.386591	1.22251	0.380648	30.2359	0.311421	1560.8	0.231119	73086.2	0.224023	2.24023e+06
	1.17418	0.395366	1.25026	0.407626	32.3789	0.323291	1620.29	0.258628	81785.5	0.227968	2.27968e+06
	1.17962	0.419659	1.32708	0.382093	30.3507	0.290373	1455.31	0.248324	78527.1	0.213598	2.13598e+06
	1.18506	0.399192	1.26235	0.402641	31.9829	0.274892	1377.72	0.223215	70586.9	0.231753	2.31753e+06
	1.1905	0.365661	1.15632	0.409057	32.4925	0.296298	1485.01	0.215326	68092	0.228045	2.28045e+06
	1.19594	0.395191	1.2497	0.373897	29.6997	0.290738	1457.14	0.250332	79162	0.217789	2.17789e+06
	1.20137	0.366717	1.15966	0.365226	29.011	0.274031	1373.41	0.215375	68107.7	0.222387	2.22387e+06
	1.20681	0.328989	1.04036	0.359288	28.5392	0.284822	1427.49	0.216979	68614.7	0.215153	2.15153e+06
	1.21225	0.357548	1.13067	0.336109	26.6981	0.299934	1503.23	0.218998	69253.4	0.205512	2.05512e+06
	1.21769	0.347311	1.09829	0.359506	28.5566	0.27949	1400.77	0.24334	76950.7	0.208337	2.08337e+06
	1.22313	0.335514	1.06099	0.340307	27.0316	0.293124	1469.1	0.231591	73235.6	0.200753	2.00753e+06
	1.22856	0.350831	1.10942	0.337053	26.7731	0.281682	1411.75	0.202547	64050.9	0.203787	2.03787e+06
	1.234	0.321591	1.01696	0.341368	27.1158	0.287571	1441.27	0.200658	63453.6	0.199963	1.99963e+06
	1.23944	0.345855	1.09369	0.330898	26.2842	0.267266	1339.51	0.221954	70188	0.197279	1.97279e+06
	1.24488	0.323088	1.02169	0.305641	24.2779	0.271671	1361.58	0.188344	59559.7	0.182889	1.82889e+06
	1.25031	0.305791	0.966997	0.313422	24.896	0.253503	1270.52	0.195431	61800.6	0.211254	2.11254e+06
	1.25575	0.315393	0.997362	0.306232	24.3249	0.244396	1224.88	0.194779	61594.5	0.159752	1.59752e+06
	1.26119	0.300901	0.951533	0.287427	22.8311	0.247099	1238.43	0.185734	58734.3	0.196613	1.96613e+06
	1.26663	0.293556	0.928306	0.297129	23.6018	0.235649	1181.04	0.186448	58959.9	0.174535	1.74535e+06
	1.27207	0.284218	0.898776	0.285645	22.6896	0.233752	1171.54	0.189161	59818	0.17565	1.7565e+06
	1.2775	0.279051	0.882436	0.286397	22.7493	0.261222	1309.21	0.202116	63914.6	0.189586	1.89586e+06
	1.28294	0.293902	0.9294	0.299556	23.7946	0.250392	1254.93	0.187825	59395.6	0.184193	1.84193e+06
	1.28838	0.283399	0.896187	0.277099	22.0108	0.239348	1199.58	0.18954	59937.9	0.162284	1.62284e+06
	1.29382	0.276858	0.875502	0.307049	24.3898	0.215691	1081.01	0.185641	58704.8	0.170637	1.70637e+06
	1.29926	0.2812	0.889231	0.265256	21.07	0.250862	1257.29	0.18578	58748.9	0.156273	1.56273e+06
	1.30469	0.25221	0.79756	0.284037	22.5619	0.23753	1190.47	0.16783	53072.6	0.171999	1.71999e+06
	1.31013	0.283423	0.896262	0.275657	21.8962	0.241821	1211.98	0.183594	58057.4	0.149365	1.49365e+06
	1.31557	0.277237	0.876699	0.28182	22.3857	0.202651	1015.66	0.171226	54146.5	0.164942	1.64942e+06
	1.32101	0.28619	0.905012	0.25985	20.6406	0.224975	1127.55	0.179466	56752.2	0.166496	1.66496e+06
	1.32644	0.269647	0.852697	0.251741	19.9965	0.219161	1098.41	0.169826	53703.8	0.168873	1.68873e+06
	1.33188	0.229721	0.726443	0.264138	20.9812	0.237042	1188.03	0.191929	60693.3	0.16013	1.6013e+06
	1.33732	0.24505	0.774916	0.251985	20.0159	0.209221	1048.59	0.163529	51712.5	0.151936	1.51936e+06
	1.34276	0.242912	0.768154	0.252187	20.0319	0.211396	1059.49	0.153784	48630.7	0.1533	1.533e+06
	1.3482	0.240203	0.759587	0.234541	18.6303	0.193405	969.323	0.157226	49719.3	0.152754	1.52754e+06
	1.35363	0.232399	0.73491	0.250399	19.8899	0.206947	1037.19	0.160827	50857.8	0.157013	1.57013e+06
	1.35907	0.222293	0.702953	0.242311	19.2475	0.207482	1039.87	0.161969	51219.1	0.15789	1.5789e+06
	1.36451	0.221418	0.700185	0.238554	18.949	0.210007	1052.53	0.168462	53272.4	0.147058	1.47058e+06
	1.36995	0.235615	0.745081	0.238296	18.9285	0.209816	1051.57	0.164939	52158.2	0.149663	1.49663e+06
	1.37539	0.221585	0.700712	0.223999	17.7928	0.1852	928.2	0.164463	52007.8	0.154354	1.54354e+06
	1.38082	0.20641	0.652727	0.237599	18.8731	0.186881	936.624	0.162187	51288.1	0.144766	1.44766e+06
	1.38626	0.211095	0.66754	0.24468	19.4356	0.186032	932.368	0.131281	41514.6	0.150635	1.50635e+06
	1.3917	0.227994	0.72098	0.232755	18.4884	0.202073	1012.76	0.159134	50322.5	0.140485	1.40485e+06
	1.39714	0.204774	0.647552	0.233479	18.5459	0.19982	1001.47	0.151934	48045.9	0.160299	1.60299e+06
	1.40257	0.217096	0.686519	0.224167	17.8062	0.20022	1003.48	0.147707	46709.1	0.154224	1.54224e+06
	1.40801	0.215019	0.679951	0.202551	16.0892	0.194525	974.933	0.140342	44379.9	0.136055	1.36055e+06
	1.41345	0.189256	0.598481	0.207565	16.4874	0.179606	900.164	0.147402	46612.7	0.145985	1.45985e+06
	1.41889	0.236883	0.749088	0.207432	16.4769	0.165734	830.635	0.135168	42744	0.12955	1.2955e+06
	1.42433	0.21879	0.691875	0.239201	19.0004	0.184414	924.262	0.145068	45874.4	0.129571	1.29571e+06
	1.42976	0.226256	0.715484	0.232773	18.4898	0.1734	869.061	0.143383	45341.5	0.130501	1.30501e+06
	1.4352	0.211611	0.669173	0.205961	16.3601	0.163601	819.947	0.142282	44993.5	0.122272	1.22272e+06
	1.44064	0.195132	0.617062	0.221846	17.6219	0.173806	871.094	0.135448	42832.6	0.127394	1.27394e+06
	1.44608	0.173675	0.549208	0.199184	15.8218	0.181133	907.817	0.1295	40951.6	0.148214	1.48214e+06
	1.45152	0.191891	0.606814	0.206791	16.426	0.169333	848.676	0.153445	48523.4	0.130844	1.30844e+06
	1.45695	0.169236	0.535171	0.195075	15.4954	0.169833	851.182	0.135681	42906	0.132922	1.32922e+06
	1.46239	0.186278	0.589063	0.204895	16.2754	0.160221	803.009	0.127381	40281.3	0.123881	1.23881e+06
	1.46783	0.195154	0.61713	0.209285	16.6241	0.159154	797.659	0.138377	43758.6	0.13353	1.3353e+06
	1.47327	0.173052	0.547239	0.203074	16.1307	0.168169	842.841	0.1396	44145.4	0.107687	1.07687e+06
	1.4787	0.173862	0.549801	0.191884	15.2419	0.164379	823.847	0.150683	47650.1	0.140582	1.40582e+06
	1.48414	0.168994	0.534406	0.1725	13.7021	0.164699	825.452	0.12798	40470.7	0.126495	1.26495e+06
	1.48958	0.167342	0.529183	0.189774	15.0743	0.160056	802.181	0.115863	36639.1	0.122146	1.22146e+06
	1.49502	0.176295	0.557492	0.182182	14.4713	0.155907	781.385	0.136091	43035.8	0.118135	1.18135e+06
	1.50046	0.148712	0.470267	0.163676	13.0012	0.16212	812.527	0.131983	41736.8	0.119176	1.19176e+06
	1.50589	0.164132	0.519032	0.183463	14.573	0.159695	800.37	0.120224	38018.3	0.12302	1.2302e+06
	1.51133	0.175643	0.555433	0.191577	15.2175	0.144474	724.087	0.122888	38860.7	0.118622	1.18622e+06
	1.51677	0.172874	0.546674	0.178188	14.1539	0.136667	684.958	0.1113	35196	0.112565	1.12565e+06
	1.52221	0.164785	0.521096	0.178366	14.1681	0.146054	732.004	0.128387	40599.6	0.111885	1.11885e+06
	1.52765	0.179604	0.567957	0.176349	14.0079	0.152484	764.231	0.109691	34687.3	0.109407	1.09407e+06
	1.53308	0.161077	0.509371	0.192192	15.2664	0.148714	745.336	0.153475	48533.1	0.11287	1.1287e+06
	1.53852	0.164292	0.519535	0.158421	12.5838	0.156308	783.398	0.118856	37585.4	0.0970581	970581
	1.54396	0.128953	0.407784	0.178576	14.1848	0.146817	735.826	0.124456	39356.3	0.107909	1.07909e+06
	1.5494	0.154814	0.489565	0.17558	13.9468	0.135949	681.358	0.114108	36084.1	0.117152	1.17152e+06
	1.55483	0.147473	0.466351	0.162258	12.8886	0.126246	632.73	0.12964	40995.6	0.10651	1.0651e+06
	1.56027	0.160438	0.50735	0.173311	13.7666	0.148884	746.186	0.110866	35058.8	0.103598	1.03598e+06
	1.56571	0.144463	0.456831	0.160943	12.7842	0.15147	759.149	0.110652	34991.4	0.10906	1.0906e+06
	1.57115	0.152539	0.48237	0.177067	14.0649	0.138499	694.138	0.117597	37187.5	0.10742	1.0742e+06
	1.57659	0.148516	0.469649	0.167327	13.2913	0.129088	646.973	0.127141	40205.6	0.113451	1.13451e+06
	1.58202	0.140162	0.443231	0.170174	13.5174	0.134726	675.23	0.122668	38791.1	0.10564	1.0564e+06
	1.58746	0.150937	0.477303	0.174665	13.8741	0.107554	539.048	0.097191	30734.5	0.106303	1.06303e+06
	1.5929	0.127623	0.40358	0.133838	10.6311	0.144766	725.55	0.102524	32421	0.113085	1.13085e+06
	1.59834	0.143966	0.455262	0.150888	11.9854	0.133344	668.305	0.10252	32419.5	0.116462	1.16462e+06
	1.60378	0.160873	0.508727	0.146524	11.6388	0.136072	681.973	0.109344	34577.8	0.107983	1.07983e+06
	1.60921	0.154915	0.489884	0.161873	12.858	0.133552	669.344	0.109861	34741.2	0.101911	1.01911e+06
	1.61465	0.150313	0.475331	0.142149	11.2913	0.136079	682.009	0.110307	34882.3	0.099435	994350
	1.62009	0.131456	0.415701	0.151408	12.0267	0.128384	643.446	0.103366	32687.3	0.104566	1.04566e+06
	1.62553	0.121744	0.384989	0.140727	11.1783	0.14066	704.97	0.100244	31699.9	0.100457	1.00457e+06
	1.63096	0.118301	0.374101	0.146543	11.6403	0.126626	634.633	0.104184	32945.9	0.101467	1.01467e+06
	1.6364	0.141836	0.448526	0.15453	12.2748	0.122495	613.927	0.107878	34114.1	0.0996478	996478
	1.64184	0.12198	0.385734	0.139894	11.1121	0.129154	647.305	0.108601	34342.7	0.0859439	859439
	1.64728	0.137244	0.434005	0.151833	12.0605	0.123465	618.789	0.102747	32491.5	0.0948231	948231
	1.65272	0.124184	0.392704	0.145883	11.5879	0.108332	542.945	0.109078	34493.5	0.0954757	954757
	1.65815	0.135062	0.427104	0.136265	10.8239	0.123418	618.554	0.0931905	29469.4	0.093312	933120
	1.66359	0.127839	0.404261	0.150312	11.9397	0.113133	567.006	0.101704	32161.7	0.109064	1.09064e+06
	1.66903	0.135424	0.428247	0.139005	11.0416	0.110139	552.003	0.106352	33631.3	0.105196	1.05196e+06
	1.67447	0.120319	0.380483	0.151485	12.0329	0.119114	596.986	0.108787	34401.6	0.115042	1.15042e+06
	1.67991	0.13625	0.43086	0.138722	11.0191	0.112344	563.055	0.0987408	31224.6	0.0940212	940212
	1.68534	0.138412	0.437698	0.129468	10.284	0.0998697	500.534	0.0996986	31527.5	0.0919474	919474
	1.69078	0.149401	0.472447	0.138758	11.0219	0.105625	529.379	0.100519	31787	0.100261	1.00261e+06
	1.69622	0.131181	0.414831	0.125988	10.0075	0.1143	572.855	0.0964366	30495.9	0.0937195	937195
	1.70166	0.121507	0.384238	0.128453	10.2034	0.109454	548.57	0.098911	31278.4	0.101836	1.01836e+06
	1.70709	0.119421	0.377643	0.135799	10.7869	0.114053	571.62	0.10134	32046.6	0.104321	1.04321e+06
	1.71253	0.11731	0.370967	0.124075	9.8556	0.114051	571.611	0.0865388	27366	0.0962181	962181
	1.71797	0.129981	0.411035	0.143786	11.4213	0.102978	516.113	0.0968318	30620.9	0.0858169	858169
	1.72341	0.108419	0.342852	0.12309	9.77735	0.108085	541.707	0.107451	33979.1	0.0946816	946816
	1.72885	0.131028	0.414347	0.132729	10.543	0.104161	522.04	0.108151	34200.5	0.0981921	981921
	1.73428	0.131377	0.41545	0.12762	10.1372	0.108791	545.247	0.103123	32610.3	0.0868324	868324
	1.73972	0.126452	0.399877	0.126357	10.0369	0.110914	555.886	0.0861374	27239	0.090932	909320
	1.74516	0.112584	0.356021	0.116074	9.22005	0.112833	565.505	0.0897886	28393.7	0.0883836	883837
	1.7506	0.117181	0.37056	0.122267	9.71201	0.104171	522.092	0.086066	27216.5	0.0913644	913644
	1.75604	0.125201	0.395921	0.128931	10.2414	0.0951715	476.987	0.0912418	28853.2	0.0879143	879143
	1.76147	0.116217	0.367511	0.136897	10.8741	0.0945219	473.732	0.0916578	28984.7	0.0970345	970345
	1.76691	0.0998945	0.315894	0.130364	10.3552	0.106451	533.52	0.0916672	28987.7	0.0890982	890982
	1.77235	0.114458	0.361949	0.12157	9.65662	0.105849	530.504	0.0942535	29805.6	0.0806644	806644
	1.77779	0.111173	0.35156	0.128748	10.2268	0.101418	508.296	0.0903962	28585.8	0.08786	878600
	1.78322	0.117037	0.370102	0.129241	10.266	0.0982308	492.32	0.103312	32670.2	0.0796294	796294
	1.78866	0.114605	0.362413	0.134152	10.6561	0.0906913	454.533	0.0893546	28256.4	0.0940127	940127
	1.7941	0.106548	0.336933	0.126629	10.0585	0.103078	516.614	0.0939569	29711.8	0.0903705	903705
	1.79954	0.120478	0.380986	0.123567	9.81529	0.0948554	475.403	0.07747	24498.2	0.0790636	790636
	1.80498	0.104039	0.328999	0.10004	7.94649	0.0984514	493.426	0.0811136	25650.4	0.0857003	857003
	1.81041	0.129233	0.408672	0.120363	9.56078	0.0981221	491.775	0.084583	26747.5	0.0873322	873322
	1.81585	0.124464	0.39359	0.11438	9.08549	0.0939149	470.69	0.0865405	27366.5	0.0866361	866361
	1.82129	0.0959937	0.303559	0.116774	9.27567	0.0929666	465.937	0.103287	32662.3	0.0818004	818005
	1.82673	0.122069	0.386015	0.122642	9.74179	0.0904028	453.087	0.0814654	25761.6	0.085746	857460
	1.83217	0.11131	0.351995	0.114208	9.0719	0.10735	538.024	0.0866143	27389.8	0.0803101	803101
	1.8376	0.101357	0.32052	0.111859	8.8853	0.0858077	430.057	0.0844673	26710.9	0.0711441	711441
	1.84304	0.104038	0.328996	0.114153	9.06753	0.0955013	478.64	0.0867378	27428.9	0.072007	720070
	1.84848	0.096284	0.304477	0.0967701	7.68672	0.0906925	454.539	0.0747157	23627.2	0.0898837	898837
	1.85392	0.104231	0.329608	0.111958	8.89312	0.0906312	454.232	0.0879873	27824	0.0837098	837098
	1.85935	0.107812	0.34093	0.121882	9.68144	0.0979179	490.752	0.0871175	27549	0.0754844	754844
	1.86479	0.0953826	0.301626	0.118682	9.42724	0.0869367	435.716	0.0864454	27336.4	0.0794627	794627
	1.87023	0.111355	0.352136	0.0962563	7.64591	0.0919683	460.934	0.0868168	27453.9	0.0820442	820442
	1.87567	0.0941105	0.297603	0.123018	9.77167	0.101241	507.408	0.0789279	24959.2	0.0703648	703648
	1.88111	0.103995	0.328861	0.105285	8.36311	0.0971179	486.743	0.0872113	27578.6	0.0715118	715118
	1.88654	0.0926712	0.293052	0.0989444	7.85943	0.0975464	488.89	0.0863828	27316.6	0.0788267	788267
	1.89198	0.0921823	0.291506	0.0898956	7.14066	0.101532	508.864	0.0924644	29239.8	0.0743737	743737
	1.89742	0.100481	0.317748	0.11125	8.83687	0.0844848	423.427	0.0843004	26658.1	0.078642	786420
	1.90286	0.100462	0.317688	0.109249	8.67797	0.0842586	422.293	0.0805263	25464.7	0.0799646	799646
	1.9083	0.0971052	0.307074	0.105351	8.36835	0.0938574	470.401	0.0754229	23850.8	0.0796696	796696
	1.91373	0.0856383	0.270812	0.0921517	7.31987	0.0965171	483.732	0.0754889	23871.7	0.0797657	797657
	1.91917	0.0910834	0.288031	0.108694	8.63384	0.0884001	443.05	0.079576	25164.1	0.0750493	750493
	1.92461	0.103127	0.326117	0.09402	7.46827	0.085893	430.485	0.0720019	22769	0.079025	790250
	1.93005	0.0971509	0.307218	0.103576	8.22732	0.0729555	365.644	0.0782695	24751	0.0817806	817806
	1.93548	0.112829	0.356797	0.10316	8.19428	0.078878	395.326	0.0811798	25671.3	0.0792373	792373
	1.94092	0.0964191	0.304904	0.100958	8.0194	0.0862577	432.312	0.0735091	23245.6	0.0766834	766834
	1.94636	0.104172	0.329422	0.0947127	7.5233	0.083648	419.233	0.0971489	30721.2	0.0754153	754153
	1.9518	0.0842237	0.266339	0.104877	8.33067	0.0986591	494.467	0.0790143	24986.5	0.0730091	730091
	1.95724	0.0931146	0.294454	0.0902967	7.17252	0.0777885	389.866	0.0864293	27331.3	0.0716182	716182
	1.96267	0.0980636	0.310104	0.109492	8.69729	0.0842924	422.462	0.06456	20415.7	0.0733277	733277
	1.96811	0.0946208	0.299217	0.0929418	7.38263	0.0889191	445.651	0.0742496	23479.8	0.0771175	771175
	1.97355	0.0917043	0.289994	0.0895812	7.11569	0.0831351	416.663	0.078944	24964.3	0.0729104	729104
	1.97899	0.0993107	0.314048	0.0870191	6.91217	0.0940773	471.504	0.0801761	25353.9	0.0740015	740015
	1.98443	0.100952	0.319239	0.0951927	7.56142	0.0880378	441.234	0.0861826	27253.3	0.075352	753520
	1.98986	0.090809	0.287163	0.103338	8.20839	0.0803624	402.766	0.0787283	24896.1	0.0766524	766524
	1.9953	0.0983532	0.31102	0.101851	8.09033	0.0835483	418.733	0.0718723	22728	0.0778731	778731
	2.00074	0.0901891	0.285203	0.100798	8.00668	0.0825238	413.599	0.0663955	20996.1	0.070786	707860
	2.00618	0.0941388	0.297693	0.0823239	6.53922	0.0898702	450.418	0.0738993	23369	0.0758938	758938
	2.01161	0.0856248	0.270769	0.0918763	7.298	0.0709985	355.836	0.074831	23663.6	0.071222	712220
	2.01705	0.0860668	0.272167	0.0956895	7.60089	0.0689109	345.372	0.0814183	25746.7	0.0711152	711152
	2.02249	0.0847873	0.268121	0.0918763	7.298	0.0803652	402.78	0.0745825	23585.1	0.0814679	814679
	2.02793	0.0822559	0.260116	0.0918686	7.29738	0.07092	355.442	0.0735259	23250.9	0.0653537	653537
	2.03337	0.0929021	0.293782	0.102569	8.14733	0.0904606	453.377	0.0794252	25116.5	0.0721585	721585
	2.0388	0.0788237	0.249263	0.0906596	7.20135	0.0844018	423.011	0.0696021	22010.1	0.070998	709980
	2.04424	0.103988	0.328839	0.0851119	6.76068	0.0937053	469.639	0.0832171	26315.6	0.0810353	810353
	2.04968	0.097914	0.309631	0.0933532	7.41531	0.0677464	339.536	0.0697744	22064.6	0.067423	674230
	2.05512	0.0839509	0.265476	0.0924732	7.34541	0.0758711	380.256	0.0788052	24920.4	0.0792942	792942
	2.06056	0.0804479	0.254399	0.0920321	7.31037	0.0758872	380.337	0.0758337	23980.7	0.0722262	722262
	2.06599	0.0874443	0.276523	0.0832737	6.61466	0.0848978	425.497	0.0778149	24607.2	0.0636474	636474
	2.07143	0.0998824	0.315856	0.0995241	7.90548	0.080995	405.937	0.0756381	23918.9	0.0618624	618624
	2.07687	0.0914411	0.289162	0.0960335	7.62821	0.0746935	374.354	0.0732362	23159.3	0.0703229	703229
	2.08231	0.0865684	0.273753	0.0868494	6.89869	0.0759902	380.853	0.0687887	21752.9	0.0642785	642785
	2.08774	0.0927467	0.293291	0.0910271	7.23054	0.0773183	387.51	0.0773069	24446.6	0.069219	692190
	2.09318	0.0861635	0.272473	0.0890277	7.07172	0.0760171	380.988	0.0694174	21951.7	0.0655297	655297
	2.09862	0.0927753	0.293381	0.0923329	7.33426	0.0769496	385.662	0.0704691	22284.3	0.0698781	698781
	2.10406	0.0774716	0.244987	0.0777194	6.17348	0.0766257	384.038	0.070719	22363.3	0.0635511	635511
	2.1095	0.0901442	0.285061	0.0871014	6.91871	0.0701369	351.517	0.0576908	18243.4	0.0777413	777413
	2.11493	0.073851	0.233537	0.0860422	6.83458	0.077157	386.701	0.0662078	20936.7	0.0745438	745438
	2.12037	0.0917412	0.290111	0.089734	7.12783	0.0792739	397.311	0.0707403	22370	0.0710316	710316
	2.12581	0.0881126	0.278637	0.0803767	6.38455	0.0745543	373.657	0.0695469	21992.7	0.0725921	725921
	2.13125	0.0816527	0.258209	0.0893964	7.10101	0.0675468	338.536	0.0591176	18694.6	0.074033	740330
	2.13669	0.0832601	0.263292	0.0874159	6.94369	0.0772705	387.27	0.0679112	21475.4	0.0712802	712802
	2.14212	0.0871503	0.275593	0.0773954	6.14774	0.0830553	416.263	0.0647273	20468.6	0.0725576	725576
	2.14756	0.0891631	0.281958	0.0973507	7.73284	0.0648846	325.193	0.0728693	23043.3	0.0734554	734554
	2.153	0.0848012	0.268165	0.0906659	7.20185	0.0665636	333.608	0.0720703	22790.6	0.0791366	791366
	2.15844	0.0860303	0.272052	0.0807385	6.41329	0.0755329	378.561	0.0673831	21308.4	0.0741574	741574
	2.16387	0.0855868	0.270649	0.0864136	6.86408	0.0748684	375.231	0.0671742	21242.4	0.0710871	710871
	2.16931	0.0877333	0.277437	0.0860662	6.83648	0.0734382	368.063	0.0721885	22828	0.0676741	676741
	2.17475	0.0735028	0.232436	0.0790804	6.28158	0.0740026	370.891	0.0672915	21279.4	0.0733344	733344
	2.18019	0.0773616	0.244639	0.0731837	5.81319	0.0781099	391.477	0.0667029	21093.3	0.0770781	770781
	2.18563	0.0892278	0.282163	0.0798851	6.3455	0.0651501	326.524	0.0608098	19229.7	0.0628341	628341
	2.19106	0.073933	0.233797	0.104092	8.26828	0.0702985	352.327	0.0702221	22206.2	0.0737261	737261
	2.1965	0.0782908	0.247577	0.0857905	6.81458	0.068123	341.424	0.0642464	20316.5	0.0765061	765061
	2.20194	0.0754767	0.238678	0.078332	6.22213	0.0663955	332.766	0.0834952	26403.5	0.0723842	723842
	2.20738	0.0828296	0.26193	0.0839288	6.6667	0.0705421	353.548	0.0616712	19502.2	0.0761996	761996
	2.21282	0.0941709	0.297794	0.0878297	6.97656	0.0836362	419.174	0.0730857	23111.7	0.0726464	726464
	2.21825	0.083369	0.263636	0.0934329	7.42164	0.0698504	350.081	0.0598257	18918.6	0.0759012	759012
	2.22369	0.0855669	0.270586	0.0988302	7.85036	0.0730771	366.253	0.0787051	24888.7	0.0719961	719961
	2.22913	0.0839079	0.26534	0.088539	7.0329	0.0603764	302.599	0.0685682	21683.2	0.0674888	674888
	2.23457	0.0875718	0.276926	0.0774024	6.14829	0.0801546	401.724	0.0834498	26389.1	0.0685697	685697
	2.24	0.0779193	0.246402	0.0830318	6.59545	0.0680618	341.117	0.0635592	20099.2	0.0649551	649551
	2.24544	0.0658945	0.208377	0.0800447	6.35818	0.0664533	333.055	0.0616686	19501.3	0.0613352	613352
	2.25088	0.0619737	0.195978	0.0894007	7.10135	0.0690436	346.038	0.054225	17147.4	0.063999	639990
	2.25632	0.0802717	0.253841	0.0967928	7.68853	0.0621434	311.455	0.0614741	19439.8	0.0658296	658296
	2.26176	0.0694619	0.219658	0.086968	6.90811	0.0704574	353.123	0.0681069	21537.3	0.0654313	654313
	2.26719	0.0729586	0.230715	0.0820988	6.52134	0.0679654	340.634	0.063483	20075.1	0.0660308	660308
	2.27263	0.0795273	0.251487	0.0829439	6.58847	0.0604618	303.027	0.0671437	21232.7	0.0616131	616131
	2.27807	0.0849947	0.268777	0.0828928	6.58441	0.0589129	295.264	0.0623753	19724.8	0.0589695	589695
	2.28351	0.0882802	0.279167	0.0765938	6.08407	0.0684086	342.855	0.0530935	16789.6	0.0648656	648656
	2.28894	0.0817964	0.258663	0.0810228	6.43587	0.0584844	293.116	0.0558606	17664.7	0.0673886	673886
	2.29438	0.0829412	0.262283	0.0842917	6.69553	0.0674067	337.834	0.0686707	21715.6	0.0673012	673012
	2.29982	0.0746438	0.236045	0.0814819	6.47233	0.0722978	362.348	0.0526884	16661.5	0.0712402	712402
	2.30526	0.0941582	0.297754	0.0801826	6.36913	0.0684089	342.857	0.0647046	20461.4	0.07186	718600
	2.3107	0.0770656	0.243703	0.0824257	6.54731	0.0655882	328.72	0.0655176	20718.5	0.0711838	711838
	2.31613	0.0841595	0.266136	0.079269	6.29656	0.070056	351.112	0.0688125	21760.4	0.062683	626830
	2.32157	0.0671245	0.212266	0.0887306	7.04812	0.0687741	344.687	0.0671335	21229.5	0.0612677	612677
	2.32701	0.0741406	0.234453	0.0816851	6.48848	0.0660028	330.798	0.0665384	21041.3	0.0629433	629433
	2.33245	0.0789314	0.249603	0.0849136	6.74493	0.0630385	315.941	0.0727298	22999.2	0.0701303	701303
	2.33789	0.0837243	0.264759	0.0869963	6.91036	0.0610735	306.093	0.0553813	17513.1	0.0588524	588524
	2.34332	0.0783241	0.247683	0.0814686	6.47128	0.0716143	358.922	0.0595654	18836.2	0.061103	611030
	2.34876	0.0676318	0.21387	0.0823902	6.54449	0.0637251	319.382	0.0703838	22257.3	0.0681139	681139
	2.3542	0.0703308	0.222406	0.0798883	6.34575	0.0641248	321.386	0.0594305	18793.6	0.0655949	655949
	2.35964	0.0732324	0.231581	0.0821964	6.52909	0.0708765	355.224	0.0631278	19962.8	0.059082	590820
	2.36507	0.0785725	0.248468	0.0723425	5.74637	0.0670535	336.064	0.0689225	21795.2	0.0640144	640144
	2.37051	0.0778861	0.246298	0.0830844	6.59963	0.0730096	365.915	0.0644718	20387.8	0.0644261	644261
	2.37595	0.0735574	0.232609	0.081388	6.46488	0.0610898	306.174	0.0729098	23056.1	0.062699	626990
	2.38139	0.0854417	0.27019	0.0747381	5.93666	0.0607165	304.303	0.065679	20769.5	0.065071	650710
	2.38683	0.0787831	0.249134	0.0761409	6.04809	0.0662714	332.144	0.0546424	17279.4	0.0682095	682095
	2.39226	0.0685984	0.216927	0.0743056	5.9023	0.0640415	320.968	0.0629866	19918.1	0.0725476	725476
	2.3977	0.0661822	0.209286	0.0886988	7.04559	0.0626263	313.875	0.0627114	19831.1	0.0638087	638087
	2.40314	0.0777376	0.245828	0.0813229	6.45971	0.0630678	316.088	0.0711879	22511.6	0.0578837	578837
	2.40858	0.0817311	0.258456	0.0768046	6.1008	0.067819	339.9	0.0730786	23109.5	0.0683661	683661
	2.41402	0.0730452	0.230989	0.0884472	7.02561	0.0617928	309.698	0.0570277	18033.7	0.0699735	699735
	2.41945	0.0763216	0.24135	0.0718172	5.70464	0.060887	305.158	0.0656885	20772.5	0.0556484	556484
	2.42489	0.0740666	0.234219	0.0573341	4.55421	0.0655527	328.542	0.0748749	23677.5	0.0712857	712857
	2.43033	0.0818833	0.258938	0.0705753	5.60599	0.0681917	341.768	0.0649933	20552.7	0.0632704	632704
	2.43577	0.079402	0.251091	0.0762916	6.06005	0.0644671	323.101	0.0686751	21717	0.0664879	664879
	2.4412	0.077387	0.244719	0.0710497	5.64368	0.0638124	319.82	0.0595172	18821	0.0643128	643128
	2.44664	0.0711639	0.22504	0.0682636	5.42237	0.0656278	328.918	0.0571708	18079	0.0644709	644709
	2.45208	0.0722319	0.228417	0.082976	6.59102	0.0666951	334.267	0.0547542	17314.8	0.0664775	664775
	2.45752	0.0852885	0.269706	0.0820765	6.51957	0.063235	316.926	0.057782	18272.3	0.0616684	616684
	2.46296	0.0853604	0.269933	0.0871814	6.92507	0.0660945	331.257	0.0541116	17111.6	0.0632337	632337
	2.46839	0.0802548	0.253788	0.0744029	5.91003	0.0625531	313.508	0.0705989	22325.3	0.0611769	611769
	2.47383	0.0711729	0.225068	0.0823272	6.53948	0.0667956	334.771	0.0605255	19139.8	0.0616201	616201
	2.47927	0.0849537	0.268647	0.0795976	6.32266	0.0661652	331.611	0.0660258	20879.2	0.0645725	645725
	2.48471	0.0800643	0.253186	0.0709298	5.63415	0.0763908	382.861	0.0707936	22386.9	0.0602221	602221
	2.49015	0.0749182	0.236912	0.0734455	5.83399	0.0642598	322.062	0.0542061	17141.5	0.0578298	578298
	2.49558	0.0646144	0.204329	0.078713	6.25239	0.0666086	333.834	0.0525625	16621.7	0.0573726	573726
	2.50102	0.0716226	0.22649	0.0782541	6.21594	0.0712906	357.299	0.0645138	20401.1	0.0604528	604528
	2.50646	0.0709592	0.224393	0.077358	6.14476	0.0622898	312.189	0.0707911	22386.1	0.0621276	621276
	2.5119	0.0717857	0.227006	0.0744884	5.91683	0.061942	310.445	0.0618659	19563.7	0.0639803	639803
	2.51733	0.0774524	0.244926	0.0659007	5.23468	0.0642159	321.842	0.058595	18529.4	0.0589753	589753
	2.52277	0.0725917	0.229555	0.0748732	5.94739	0.0617389	309.428	0.0620956	19636.3	0.0603379	603379
	2.52821	0.0689198	0.217943	0.0823734	6.54315	0.0716972	359.337	0.0590022	18658.1	0.0600331	600331
	2.53365	0.0662801	0.209596	0.0729506	5.79467	0.0606569	304.005	0.053573	16941.3	0.057945	579451
	2.53909	0.071358	0.225654	0.0806828	6.40886	0.0586986	294.19	0.0598694	18932.4	0.0652982	652982
	2.54452	0.0724117	0.228986	0.0793572	6.30357	0.0628342	314.917	0.0699457	22118.8	0.0609532	609532
	2.54996	0.0754441	0.238575	0.0714436	5.67497	0.0674514	338.058	0.0601114	19008.9	0.057236	572360
	2.5554	0.0642766	0.203261	0.0737555	5.85861	0.0614218	307.838	0.0717537	22690.5	0.0563612	563612
	2.56084	0.0690481	0.218349	0.0719178	5.71263	0.0641729	321.627	0.0603268	19077	0.0613694	613694
	2.56628	0.0705404	0.223068	0.0687743	5.46294	0.0607925	304.684	0.0583946	18466	0.0578778	578778
	2.57171	0.069616	0.220145	0.0808116	6.41909	0.0650986	326.266	0.059167	18710.3	0.0601696	601696
	2.57715	0.067813	0.214444	0.0822518	6.53349	0.0649116	325.329	0.0693413	21927.6	0.0624612	624612
	2.58259	0.0575736	0.182064	0.074944	5.95301	0.0565191	283.267	0.0590517	18673.8	0.0624374	624374
	2.58803	0.0674222	0.213208	0.0753535	5.98554	0.0646857	324.196	0.0651254	20594.4	0.0663674	663674
	2.59346	0.074499	0.235586	0.0792991	6.29895	0.0662964	332.269	0.0593528	18769	0.0687426	687426
	2.5989	0.0630831	0.199486	0.0751689	5.97088	0.067874	340.176	0.0704361	22273.8	0.0631537	631537
	2.60434	0.0748713	0.236764	0.0669534	5.31829	0.0723131	362.424	0.0612551	19370.6	0.0625513	625513
	2.60978	0.0764004	0.241599	0.0730394	5.80173	0.064814	324.839	0.0640973	20269.4	0.0598457	598457
	2.61522	0.0763268	0.241367	0.0785312	6.23796	0.0602715	302.073	0.0670774	21211.7	0.0569771	569771
	2.62065	0.0628904	0.198877	0.0735657	5.84353	0.0643411	322.469	0.0594283	18792.9	0.0582438	582438
	2.62609	0.0710295	0.224615	0.0794596	6.3117	0.0608548	304.997	0.0679531	21488.7	0.0638283	638283
	2.63153	0.0702284	0.222082	0.0672959	5.3455	0.0662008	331.79	0.0706024	22326.4	0.0658675	658675
	2.63697	0.0690793	0.218448	0.0706976	5.61571	0.0681491	341.555	0.0694544	21963.4	0.0650473	650473
	2.64241	0.0726701	0.229803	0.072214	5.73616	0.0664494	333.036	0.0799869	25294.1	0.0598475	598475
	2.64784	0.0738981	0.233686	0.0790255	6.27722	0.0678904	340.258	0.055004	17393.8	0.0681891	681891
	2.65328	0.0607138	0.191994	0.0751976	5.97316	0.0607142	304.292	0.0590145	18662	0.0624652	624652
	2.65872	0.0745277	0.235677	0.0828	6.57704	0.0577914	289.643	0.0543812	17196.9	0.0576799	576799
	2.66416	0.0616216	0.194865	0.0685631	5.44616	0.0632212	316.856	0.0582457	18418.9	0.0671247	671247
	2.66959	0.0667857	0.211195	0.0754787	5.99549	0.0670105	335.848	0.0679685	21493.5	0.0644567	644567
	2.67503	0.0581536	0.183898	0.074925	5.95151	0.0606607	304.024	0.060454	19117.2	0.0611429	611429
	2.68047	0.0642803	0.203272	0.0726432	5.77025	0.0609284	305.366	0.0680356	21514.8	0.0602625	602625
	2.68591	0.0641165	0.202754	0.0695029	5.52081	0.0588797	295.098	0.0632859	20012.7	0.0644411	644411
	2.69135	0.066924	0.211632	0.0797061	6.33128	0.0593244	297.326	0.0621189	19643.7	0.0726371	726371
	2.69678	0.0725385	0.229387	0.0720298	5.72153	0.0663884	332.73	0.0707365	22368.8	0.0592488	592488
	2.70222	0.0689548	0.218054	0.0618397	4.9121	0.0610385	305.917	0.0679445	21485.9	0.0642967	642967
	2.70766	0.0620042	0.196074	0.0693279	5.50691	0.0573527	287.445	0.068198	21566.1	0.0683422	683422
	2.7131	0.0692013	0.218834	0.0718923	5.71061	0.0577926	289.649	0.0624321	19742.8	0.0556106	556106
	2.71854	0.0667357	0.211037	0.0635729	5.04978	0.0689299	345.468	0.0581475	18387.9	0.0562902	562902
	2.72397	0.0618154	0.195478	0.0771038	6.12457	0.0639896	320.708	0.0545231	17241.7	0.0562343	562343
	2.72941	0.0639482	0.202222	0.0686192	5.45061	0.063655	319.031	0.0695444	21991.9	0.0592512	592512
	2.73485	0.0659575	0.208576	0.0774329	6.15071	0.0592461	296.934	0.0652843	20644.7	0.0638539	638539
	2.74029	0.0629144	0.198953	0.0659389	5.23772	0.054404	272.666	0.0589712	18648.3	0.0606588	606588
	2.74572	0.0645042	0.20398	0.0688449	5.46855	0.0558274	279.8	0.0675116	21349	0.0639944	639944
	2.75116	0.0590406	0.186703	0.0831412	6.60414	0.0567501	284.424	0.0650319	20564.9	0.064243	642430
	2.7566	0.0605401	0.191445	0.0646715	5.13704	0.0613229	307.343	0.0532572	16841.4	0.059127	591270
	2.76204	0.0561818	0.177663	0.0630714	5.00994	0.0669214	335.402	0.0614784	19441.2	0.0611179	611179
	2.76748	0.0790277	0.249908	0.0823661	6.54257	0.0684771	343.199	0.0538644	17033.4	0.0617968	617968
	2.77291	0.0727755	0.230136	0.070922	5.63354	0.0625758	313.622	0.0668378	21136	0.0638188	638188
	2.77835	0.0682454	0.215811	0.077145	6.12784	0.0650552	326.048	0.0646504	20444.2	0.0621877	621877
	2.78379	0.0720003	0.227685	0.0778053	6.1803	0.0631408	316.454	0.0561309	17750.1	0.0669042	669042
	2.78923	0.0653404	0.206625	0.0715707	5.68507	0.0561336	281.334	0.0548088	17332.1	0.0677597	677597
	2.79467	0.0590766	0.186817	0.0706493	5.61187	0.0509807	255.509	0.0495713	15675.8	0.0603998	603998
	2.8001	0.0671612	0.212382	0.0784596	6.23226	0.0639015	320.266	0.0647925	20489.2	0.0565512	565512
	2.80554	0.0626607	0.198151	0.0708574	5.6284	0.0564383	282.862	0.0654223	20688.4	0.0576126	576126
	2.81098	0.0704054	0.222641	0.0761808	6.05125	0.0649498	325.52	0.0479426	15160.8	0.0629032	629032
	2.81642	0.0814171	0.257463	0.0654981	5.2027	0.0605953	303.696	0.0602619	19056.5	0.063221	632210
	2.82185	0.0835825	0.264311	0.0629902	5.00349	0.0644235	322.882	0.0601606	19024.5	0.0601669	601669
	2.82729	0.0556506	0.175983	0.0822613	6.53425	0.0706807	354.242	0.0556568	17600.2	0.0581148	581148
	2.83273	0.0645359	0.204081	0.0700272	5.56246	0.0535191	268.231	0.0541286	17117	0.0570046	570046
	2.83817	0.0717047	0.22675	0.0788785	6.26554	0.0710722	356.205	0.0755096	23878.2	0.0652407	652407
	2.84361	0.0789478	0.249655	0.0884618	7.02677	0.0611484	306.468	0.0602708	19059.3	0.0657186	657186
	2.84904	0.0657232	0.207835	0.0693469	5.50842	0.0690079	345.859	0.0580359	18352.6	0.0635528	635528
	2.85448	0.0717431	0.226871	0.0790976	6.28294	0.0557815	279.57	0.0518123	16384.5	0.0624813	624813
	2.85992	0.0559823	0.177031	0.0663781	5.2726	0.0627155	314.322	0.054974	17384.3	0.0642116	642116
	2.86536	0.0762364	0.241081	0.0704475	5.59584	0.0630848	316.173	0.0584006	18467.9	0.0656147	656147
	2.8708	0.0724746	0.229185	0.0650445	5.16667	0.0639833	320.676	0.0552566	17473.7	0.0677149	677149
	2.87623	0.0619875	0.196022	0.0765566	6.08111	0.0644852	323.192	0.0641794	20295.3	0.0638064	638064
	2.88167	0.0696101	0.220126	0.0699657	5.55757	0.0639542	320.53	0.0633934	20046.8	0.0656095	656095
	2.88711	0.0582999	0.184361	0.0678639	5.39062	0.0544045	272.668	0.0543366	17182.7	0.0715556	715556
	2.89255	0.0687882	0.217527	0.0748292	5.94389	0.054062	270.952	0.0625852	19791.2	0.0695358	695358
	2.89798	0.0709109	0.22424	0.0655533	5.20708	0.0649623	325.583	0.0566594	17917.3	0.063646	636460
	2.90342	0.0679299	0.214813	0.0647283	5.14155	0.0651913	326.73	0.0639812	20232.6	0.0550217	550217
	2.90886	0.0755108	0.238786	0.0706647	5.6131	0.0623941	312.711	0.0568156	17966.7	0.0552007	552007
	2.9143	0.0726772	0.229826	0.0630262	5.00635	0.0708791	355.237	0.058811	18597.7	0.0594354	594354
	2.91974	0.0712137	0.225197	0.0710544	5.64406	0.0661985	331.778	0.0619472	19589.4	0.0695862	695862
	2.92517	0.0594734	0.188071	0.0643731	5.11334	0.0622629	312.054	0.0647501	20475.8	0.0736957	736957
	2.93061	0.0663697	0.20988	0.0713171	5.66492	0.0612007	306.73	0.0666858	21087.9	0.0607213	607213
	2.93605	0.0499678	0.158012	0.0689635	5.47797	0.0625946	313.716	0.0647603	20479	0.058196	581960
	2.94149	0.0592593	0.187394	0.0674957	5.36138	0.0701767	351.717	0.0643066	20335.5	0.0655391	655391
	2.94693	0.0713232	0.225544	0.070723	5.61773	0.056071	281.021	0.0630837	19948.8	0.0702836	702836
	2.95236	0.0651873	0.20614	0.0773425	6.14353	0.0592843	297.126	0.056841	17974.7	0.0670668	670668
	2.9578	0.0878247	0.277726	0.0792388	6.29416	0.066362	332.598	0.0546937	17295.7	0.0676772	676772
	2.96324	0.0637555	0.201613	0.0744502	5.91379	0.0590702	296.052	0.0718255	22713.2	0.0676874	676874
	2.96868	0.0681088	0.215379	0.0707607	5.62073	0.0637643	319.579	0.0560181	17714.5	0.060736	607360
	2.97411	0.0642208	0.203084	0.0633907	5.03531	0.060662	304.03	0.0662245	20942	0.0670653	670653
	2.97955	0.0697795	0.220662	0.0749834	5.95614	0.0644433	322.982	0.0536468	16964.6	0.0650023	650023
	2.98499	0.0635958	0.201108	0.0661488	5.25438	0.0613391	307.424	0.0693496	21930.3	0.0587755	587755
	2.99043	0.0745224	0.23566	0.0690775	5.48702	0.0584061	292.724	0.0580775	18365.7	0.0623682	623682
	2.99587	0.059696	0.188775	0.0743385	5.90492	0.0591853	296.629	0.060422	19107.1	0.0613973	613973
	3.0013	0.0631973	0.199847	0.0777717	6.17763	0.0660123	330.845	0.062214	19673.8	0.0747489	747489
	3.00674	0.0629015	0.198912	0.0658304	5.22909	0.0585394	293.392	0.0678582	21458.7	0.0628375	628375
	3.01218	0.0599736	0.189653	0.0815503	6.47777	0.0679925	340.77	0.060692	19192.5	0.0616543	616543
	3.01762	0.0736618	0.232939	0.0763099	6.06151	0.0612722	307.088	0.052396	16569.1	0.0665362	665362
	3.02306	0.063344	0.200311	0.0744383	5.91284	0.0619225	310.348	0.0621479	19652.9	0.070636	706360
	3.02849	0.0668297	0.211334	0.0637089	5.06058	0.0739529	370.643	0.0549596	17379.8	0.0623514	623514
	3.03393	0.0768745	0.243099	0.0647578	5.1439	0.0661401	331.486	0.0666652	21081.4	0.062884	628840
	3.03937	0.0761346	0.240759	0.0730668	5.8039	0.0542245	271.766	0.055115	17428.9	0.0658128	658128
	3.04481	0.0694782	0.219709	0.0661692	5.25601	0.0650654	326.099	0.0593399	18764.9	0.0587143	587143
	3.05024	0.0654757	0.207052	0.0740115	5.87895	0.0708844	355.264	0.0450313	14240.2	0.0508298	508298
	3.05568	0.0748802	0.236792	0.0617796	4.90733	0.0622619	312.049	0.0611849	19348.4	0.069537	695370
	3.06112	0.0543662	0.171921	0.0765701	6.08218	0.0670878	336.236	0.0526577	16651.8	0.0612307	612307
	3.06656	0.0582213	0.184112	0.0769074	6.10897	0.0570817	286.086	0.0559648	17697.6	0.06832	683200
	3.072	0.0556089	0.175851	0.0677504	5.3816	0.0700149	350.906	0.0591279	18697.9	0.0597499	597499
	3.07743	0.0645678	0.204181	0.0695226	5.52238	0.0531731	266.497	0.0602379	19048.9	0.0590924	590924
	3.08287	0.0786429	0.248691	0.0684251	5.4352	0.0616649	309.057	0.0632971	20016.3	0.0625914	625914
	3.08831	0.0802415	0.253746	0.0669143	5.3152	0.0599716	300.57	0.061227	19361.7	0.0629355	629355
	3.09375	0.0689956	0.218183	0.0746344	5.92842	0.0616075	308.769	0.0718082	22707.7	0.0677667	677667
	3.09919	0.0698433	0.220864	0.0700136	5.56137	0.0536069	268.671	0.0580323	18351.4	0.0652205	652205
	3.10462	0.0686529	0.2171	0.0672198	5.33946	0.0564079	282.709	0.0672607	21269.7	0.0645595	645595
	3.11006	0.0655854	0.207399	0.0698919	5.55171	0.0617041	309.253	0.0650207	20561.4	0.0626649	626649
	3.1155	0.0654879	0.207091	0.0698917	5.5517	0.0616759	309.112	0.0685373	21673.4	0.064891	648910
	3.12094	0.0713041	0.225483	0.067927	5.39564	0.0812569	407.249	0.0647295	20469.3	0.060639	606390
	3.12637	0.0604624	0.191199	0.0755918	6.00447	0.0684255	342.94	0.0651909	20615.2	0.0657492	657492
	3.13181	0.0642675	0.203232	0.0731606	5.81135	0.0573594	287.478	0.0576856	18241.8	0.0583445	583445
	3.13725	0.0687047	0.217263	0.0732012	5.81458	0.0576479	288.924	0.0637405	20156.5	0.0715348	715348
	3.14269	0.0738021	0.233383	0.0693976	5.51245	0.0612677	307.066	0.056969	18015.2	0.0689228	689228
	3.14813	0.0594257	0.187921	0.0659529	5.23883	0.0599834	300.629	0.0602511	19053.1	0.0653537	653537
	3.15356	0.0601975	0.190361	0.0722043	5.73539	0.0666825	334.204	0.0456032	14421	0.061591	615910
	3.159	0.0762083	0.240992	0.0775911	6.16328	0.0592094	296.75	0.0594537	18800.9	0.0617811	617811
	3.16444	0.0736583	0.232928	0.0696466	5.53223	0.0618982	310.226	0.0601734	19028.5	0.0657158	657158
	3.16988	0.05196	0.164312	0.079312	6.29997	0.0626509	313.998	0.0539421	17058	0.0621698	621698
	3.17532	0.0586145	0.185355	0.078827	6.26145	0.0799759	400.829	0.068172	21557.9	0.0622829	622829
	3.18075	0.0567172	0.179356	0.0717367	5.69825	0.06587	330.132	0.0574199	18157.8	0.0655905	655905
	3.18619	0.0528076	0.166992	0.0785987	6.24332	0.0701764	351.715	0.0628114	19862.7	0.0672527	672527
	3.19163	0.0596807	0.188727	0.0691587	5.49347	0.0656799	329.179	0.052217	16512.5	0.063157	631570
	3.19707	0.0593863	0.187796	0.0699126	5.55335	0.0656802	329.181	0.0632666	20006.7	0.060573	605730
	3.2025	0.0644271	0.203736	0.0672004	5.33792	0.068323	342.426	0.0638645	20195.7	0.0647723	647723
	3.20794	0.0711447	0.224979	0.0761755	6.05083	0.0584557	292.973	0.0557739	17637.3	0.0610859	610859
	3.21338	0.0706569	0.223437	0.0719933	5.71863	0.0587974	294.685	0.0548801	17354.6	0.0708317	708317
	3.21882	0.0676366	0.213886	0.068789	5.46411	0.0603132	302.282	0.0556389	17594.6	0.0674919	674919
	3.22426	0.0659596	0.208583	0.0850034	6.75206	0.0688046	344.84	0.0652903	20646.6	0.069975	699750
	3.22969	0.0546292	0.172753	0.0818405	6.50082	0.0581435	291.408	0.0642625	20321.6	0.0553746	553746
	3.23513	0.0656691	0.207664	0.0801917	6.36985	0.0706708	354.193	0.067757	21426.7	0.0642766	642766
	3.24057	0.0769125	0.243219	0.0708344	5.62658	0.0599447	300.435	0.0545844	17261.1	0.0625341	625341
	3.24601	0.0712801	0.225407	0.0728066	5.78323	0.0638184	319.85	0.0620168	19611.4	0.0663125	663125
	3.25145	0.0663844	0.209926	0.0685029	5.44138	0.0600498	300.962	0.0524482	16585.6	0.055691	556910
	3.25688	0.0700022	0.221366	0.0763818	6.06722	0.0638692	320.104	0.0665504	21045.1	0.0703761	703761
	3.26232	0.0567811	0.179558	0.0690546	5.4852	0.0698468	350.063	0.0644016	20365.6	0.0747841	747841
	3.26776	0.0668707	0.211464	0.0761167	6.04616	0.0671512	336.553	0.0675377	21357.3	0.0593218	593218
	3.2732	0.0624521	0.197491	0.0689137	5.47401	0.0608499	304.972	0.0670054	21189	0.0679718	679718
	3.27863	0.0565254	0.178749	0.065911	5.23549	0.0706486	354.082	0.0660457	20885.5	0.0680808	680808
	3.28407	0.0575165	0.181883	0.0740384	5.88108	0.0568351	284.85	0.055843	17659.1	0.0664423	664423
	3.28951	0.0688716	0.217791	0.0816562	6.48618	0.0636222	318.866	0.0544028	17203.7	0.0610707	610707
	3.29495	0.0617374	0.195231	0.0809314	6.42861	0.0594458	297.935	0.0714995	22610.1	0.0645888	645888
	3.30039	0.0696153	0.220143	0.0687948	5.46456	0.059468	298.046	0.0594995	18815.4	0.0754194	754194
	3.30582	0.0682841	0.215933	0.0749107	5.95037	0.0652114	326.831	0.0618079	19545.4	0.0691375	691375
	3.31126	0.0623346	0.197119	0.0797536	6.33506	0.0630477	315.987	0.0577341	18257.1	0.068168	681680
	3.3167	0.0712405	0.225282	0.0710946	5.64724	0.0641179	321.351	0.0688733	21779.7	0.0760757	760757
	3.32214	0.0685347	0.216726	0.0683767	5.43136	0.0668138	334.862	0.0547529	17314.4	0.0617417	617417
	3.32758	0.0747122	0.236261	0.0633345	5.03084	0.0713329	357.512	0.0542678	17161	0.067475	674750
	3.33301	0.0656229	0.207518	0.0814188	6.46732	0.0643598	322.563	0.0600466	18988.4	0.0637795	637795
	3.33845	0.0643707	0.203558	0.0783427	6.22298	0.0620396	310.935	0.0725578	22944.8	0.0682024	682024
	3.34389	0.0655098	0.20716	0.072802	5.78287	0.0668567	335.077	0.0488233	15439.3	0.0618586	618586
	3.34933	0.0721114	0.228036	0.0792859	6.2979	0.0546899	274.099	0.0671413	21231.9	0.0683683	683683
	3.35476	0.0661448	0.209168	0.085445	6.78714	0.0553629	277.472	0.0628456	19873.5	0.0679149	679149
	3.3602	0.0753627	0.238318	0.0653465	5.19066	0.0634639	318.073	0.0654494	20696.9	0.0642035	642035
	3.36564	0.0646903	0.204569	0.0715849	5.68619	0.0632189	316.845	0.0531202	16798.1	0.064832	648320
	3.37108	0.0624532	0.197494	0.0777973	6.17966	0.0629843	315.669	0.0634143	20053.4	0.0708244	708244
	3.37652	0.061807	0.195451	0.0757677	6.01844	0.0583933	292.66	0.0632551	20003	0.0739187	739187
	3.38195	0.0622362	0.196808	0.0691211	5.49048	0.0597568	299.494	0.0670451	21201.5	0.0619767	619767
	3.38739	0.0662032	0.209353	0.0709897	5.63892	0.0644939	323.235	0.050382	15932.2	0.0630705	630705
	3.39283	0.0567376	0.17942	0.0726109	5.76769	0.0588771	295.084	0.0559022	17677.8	0.0653156	653156
	3.39827	0.0628235	0.198665	0.0700049	5.56069	0.0767272	384.547	0.0610899	19318.3	0.0602991	602991
	3.40371	0.0652705	0.206403	0.0692758	5.50277	0.0576695	289.032	0.056416	17840.3	0.0651775	651775
	3.40914	0.0740538	0.234179	0.0711747	5.65361	0.0650818	326.182	0.0609801	19283.6	0.0732031	732031
	3.41458	0.0641785	0.20295	0.081995	6.51309	0.0682824	342.223	0.0640386	20250.8	0.0716784	716784
	3.42002	0.0758585	0.239886	0.0857734	6.81322	0.0673647	337.624	0.0576002	18214.8	0.0622322	622322
	3.42546	0.0620653	0.196268	0.0795114	6.31582	0.0678694	340.153	0.0601652	19025.9	0.065997	659970
	3.43089	0.0644262	0.203734	0.0840962	6.67999	0.0688643	345.139	0.0590537	18674.4	0.0570144	570144
	3.43633	0.0709436	0.224343	0.0748615	5.94646	0.0696107	348.88	0.0617767	19535.5	0.0635596	635596
	3.44177	0.073916	0.233743	0.0711335	5.65034	0.0792539	397.21	0.0581339	18383.5	0.0682171	682171
	3.44721	0.0674939	0.213434	0.0747971	5.94134	0.0668838	335.213	0.0622997	19700.9	0.0771489	771489
	3.45265	0.0652018	0.206186	0.0777269	6.17407	0.0567544	284.446	0.0658628	20827.7	0.0771357	771357
	3.45808	0.0715178	0.226159	0.0866423	6.88224	0.0684207	342.916	0.0599871	18969.6	0.0595646	595646
	3.46352	0.0791567	0.250315	0.0834179	6.62612	0.0739518	370.637	0.0703396	22243.3	0.0542916	542916
	3.46896	0.0798862	0.252622	0.0806175	6.40367	0.0670775	336.184	0.0613358	19396.1	0.0725592	725592
	3.4744	0.0848914	0.26845	0.0780819	6.20227	0.0649055	325.298	0.0538272	17021.7	0.0687088	687088
	3.47984	0.0708563	0.224067	0.0911832	7.24294	0.0644835	323.183	0.0571888	18084.7	0.0763975	763975
	3.48527	0.0757534	0.239553	0.0791026	6.28334	0.0656671	329.115	0.0536387	16962	0.0744825	744825
	3.49071	0.0657852	0.208031	0.0736348	5.84902	0.0623904	312.693	0.0693982	21945.6	0.0726489	726489
	3.49615	0.0693371	0.219263	0.0719202	5.71283	0.0671138	336.366	0.0690989	21851	0.0762001	762001
	3.50159	0.0793474	0.250919	0.0652942	5.1865	0.072891	365.32	0.0660027	20871.9	0.068706	687060
	3.50702	0.0712648	0.225359	0.0754062	5.98972	0.0728402	365.066	0.0551802	17449.5	0.0689559	689559
	3.51246	0.0785387	0.248361	0.0717177	5.69674	0.0742391	372.077	0.0653056	20651.5	0.0771493	771493
	3.5179	0.0694213	0.21953	0.0683672	5.4306	0.068996	345.799	0.0582271	18413	0.0717909	717909
	3.52334	0.0757912	0.239673	0.0786684	6.24886	0.0724204	362.962	0.0713914	22576	0.0745339	745339
	3.52878	0.0569843	0.1802	0.0741453	5.88957	0.0756808	379.302	0.0728342	23032.2	0.0782659	782659
	3.53421	0.064149	0.202857	0.0712579	5.66021	0.0624758	313.121	0.0673969	21312.8	0.0605551	605551
	3.53965	0.0613382	0.193968	0.0827113	6.56999	0.0688686	345.161	0.0617398	19523.8	0.0711887	711887
	3.54509	0.0992198	0.313761	0.0742684	5.89935	0.0633247	317.375	0.0672668	21271.6	0.0683803	683803
	3.55053	0.0986819	0.312059	0.0763952	6.06829	0.065624	328.899	0.0665527	21045.8	0.0597965	597965
	3.55597	0.0799604	0.252857	0.0706474	5.61172	0.0637625	319.569	0.068799	21756.1	0.0731238	731238
	3.5614	0.0714952	0.226088	0.0738365	5.86504	0.0677684	339.646	0.0694181	21951.9	0.0684175	684175
	3.56684	0.0714822	0.226047	0.0870314	6.91315	0.0708058	354.869	0.0657215	20783	0.0717804	717804
	3.57228	0.064301	0.203338	0.0787522	6.25551	0.0694413	348.031	0.0674184	21319.6	0.0644688	644688
	3.57772	0.0650365	0.205664	0.0745652	5.92293	0.0694541	348.095	0.0591999	18720.7	0.075294	752940
	3.58315	0.0613448	0.193989	0.0693534	5.50893	0.0783127	392.493	0.0721608	22819.2	0.0700155	700155
	3.58859	0.0640164	0.202438	0.080076	6.36066	0.0670294	335.943	0.0674061	21315.7	0.0703815	703815
	3.59403	0.0711853	0.225108	0.0797057	6.33125	0.0689451	345.544	0.0597	18878.8	0.0671026	671026
	3.59947	0.0639584	0.202254	0.0753921	5.98861	0.0736614	369.182	0.0650659	20575.6	0.0733006	733006
	3.60491	0.0746615	0.236101	0.0752152	5.97456	0.0654811	328.183	0.0655642	20733.2	0.081663	816630
	3.61034	0.0641539	0.202872	0.081757	6.49419	0.061194	306.697	0.0665797	21054.4	0.0680111	680111
	3.61578	0.0818028	0.258683	0.0851617	6.76464	0.0705051	353.362	0.058154	18389.9	0.0644508	644508
	3.62122	0.0582281	0.184133	0.0706268	5.61009	0.0715881	358.791	0.0685074	21663.9	0.0801628	801628
	3.62666	0.0969244	0.306502	0.0839415	6.66771	0.0541227	271.256	0.0715049	22611.8	0.0676717	676717
	3.6321	0.0881629	0.278796	0.0852267	6.76979	0.0675692	338.648	0.0649254	20531.2	0.0739714	739714
	3.63753	0.064195	0.203002	0.0772081	6.13286	0.0582565	291.974	0.07677	24276.8	0.0694653	694653
	3.64297	0.0682346	0.215777	0.0692468	5.50047	0.0762411	382.11	0.0719655	22757.5	0.0727753	727753
	3.64841	0.081577	0.257969	0.0801001	6.36257	0.0683839	342.731	0.0609556	19275.8	0.0731095	731095
	3.65385	0.0745043	0.235603	0.0779138	6.18892	0.0788365	395.119	0.0563105	17806.9	0.0682809	682809
	3.65928	0.0757444	0.239525	0.0756153	6.00633	0.05821	291.741	0.0583843	18462.7	0.0735149	735149
	3.66472	0.0776597	0.245582	0.0647935	5.14673	0.0741636	371.698	0.0686297	21702.6	0.073558	735580
	3.67016	0.0704133	0.222667	0.0773372	6.14311	0.0695322	348.487	0.0613327	19395.1	0.0748212	748212
	3.6756	0.0829433	0.26229	0.0850724	6.75754	0.074948	375.63	0.0627388	19839.8	0.0658068	658068
	3.68104	0.0717499	0.226893	0.0872357	6.92937	0.0608501	304.973	0.0692679	21904.4	0.0695846	695846
	3.68647	0.0912673	0.288612	0.0845522	6.71622	0.0667406	334.495	0.0712949	22545.4	0.0682027	682027
	3.69191	0.0796665	0.251927	0.0867904	6.89401	0.0641324	321.423	0.0752475	23795.3	0.0735841	735841
	3.69735	0.0735794	0.232679	0.0782546	6.21598	0.0595571	298.493	0.0778754	24626.4	0.0752075	752075
	3.70279	0.069175	0.21875	0.0771712	6.12992	0.0720871	361.291	0.0676901	21405.5	0.0645254	645254
	3.70823	0.0835122	0.264089	0.0894853	7.10807	0.0674828	338.215	0.0590573	18675.5	0.0739946	739946
	3.71366	0.0710787	0.224771	0.0749995	5.95742	0.0644043	322.786	0.0709875	22448.2	0.0684932	684932
	3.7191	0.0822033	0.25995	0.0779743	6.19372	0.0809176	405.549	0.0815921	25801.7	0.0603182	603182
	3.72454	0.069227	0.218915	0.0845242	6.714	0.071304	357.366	0.0609642	19278.6	0.0730557	730557
	3.72998	0.0699558	0.22122	0.0866964	6.88654	0.0639973	320.746	0.061499	19447.7	0.0772415	772415
	3.73541	0.0841811	0.266204	0.0787834	6.25799	0.0685822	343.725	0.0676671	21398.2	0.0786392	786392
	3.74085	0.071761	0.226928	0.0801204	6.36419	0.0804178	403.044	0.0630384	19934.5	0.0725612	725612
	3.74629	0.0662777	0.209589	0.0813716	6.46358	0.0739739	370.748	0.0733621	23199.1	0.0676301	676301
	3.75173	0.0805605	0.254755	0.0792441	6.29458	0.0779443	390.647	0.0589871	18653.3	0.066071	660710
	3.75717	0.079511	0.251436	0.0736129	5.84728	0.0723127	362.422	0.0549994	17392.3	0.0762847	762847
	3.7626	0.0742629	0.23484	0.0717572	5.69987	0.0668971	335.28	0.057201	18088.5	0.0697943	697943
	3.76804	0.0811752	0.256698	0.0709367	5.6347	0.0742921	372.342	0.0675064	21347.4	0.0675108	675108
	3.77348	0.067292	0.212796	0.0734328	5.83297	0.061628	308.872	0.0764231	24167.1	0.0755086	755086
	3.77892	0.0752907	0.23809	0.0874258	6.94448	0.0716694	359.198	0.0694169	21951.6	0.0804883	804883
	3.78436	0.0742865	0.234915	0.0762092	6.05351	0.0722111	361.913	0.0576973	18245.5	0.0680798	680798
	3.78979	0.0699668	0.221255	0.0754838	5.99589	0.0720095	360.902	0.0604249	19108	0.0735138	735138
	3.79523	0.0762645	0.241169	0.0685512	5.44521	0.0775831	388.836	0.0674913	21342.6	0.0757522	757522
	3.80067	0.0597214	0.188856	0.066749	5.30206	0.0722082	361.898	0.0647177	20465.5	0.0748534	748534
	3.80611	0.0743663	0.235167	0.0840747	6.67829	0.0691227	346.434	0.0641188	20276.1	0.0847171	847171
	3.81154	0.085003	0.268803	0.0703283	5.58637	0.0748298	375.037	0.0556574	17600.4	0.0763462	763462
	3.81698	0.0739442	0.233832	0.0790342	6.27791	0.0820519	411.234	0.0642841	20328.4	0.0650653	650653
	3.82242	0.0597075	0.188812	0.0772176	6.13361	0.0681115	341.366	0.0603284	19077.5	0.0701123	701123
	3.82786	0.0639862	0.202342	0.085276	6.77371	0.0707138	354.409	0.0751396	23761.2	0.0703374	703374
	3.8333	0.0682247	0.215745	0.0812353	6.45275	0.0698418	350.038	0.0749826	23711.6	0.0738736	738736
	3.83873	0.0774204	0.244825	0.0771417	6.12759	0.0775035	388.438	0.067702	21409.3	0.073911	739110
	3.84417	0.0742251	0.23472	0.0725662	5.76414	0.0680175	340.895	0.0622548	19686.7	0.0727671	727671
	3.84961	0.0801066	0.253319	0.0855273	6.79368	0.0687629	344.631	0.0716716	22664.6	0.0715374	715374
	3.85505	0.0794729	0.251315	0.0796982	6.33065	0.0823115	412.535	0.065555	20730.3	0.0754203	754203
	3.86049	0.0827563	0.261698	0.0727769	5.78088	0.0693924	347.786	0.0606048	19164.9	0.0743498	743498
	3.86592	0.0722359	0.22843	0.0844176	6.70553	0.071752	359.612	0.0672571	21268.5	0.0739331	739331
	3.87136	0.0792913	0.250741	0.0930608	7.39208	0.0801656	401.78	0.0659638	20859.6	0.0732052	732052
	3.8768	0.0653432	0.206633	0.0812508	6.45398	0.0681659	341.639	0.0728869	23048.9	0.0750363	750363
	3.88224	0.0739669	0.233904	0.0878123	6.97518	0.0721531	361.622	0.0708357	22400.2	0.0812501	812501
	3.88767	0.0651153	0.205913	0.0829317	6.5875	0.076046	381.133	0.0617201	19517.6	0.0719199	719199
	3.89311	0.0616325	0.194899	0.0818863	6.50446	0.0775436	388.639	0.0714208	22585.2	0.0830497	830497
	3.89855	0.0806577	0.255062	0.0721567	5.73161	0.0821816	411.884	0.0654589	20699.9	0.0799694	799694
	3.90399	0.0879308	0.278062	0.0750482	5.96129	0.0772149	386.991	0.0677934	21438.2	0.0625806	625806
	3.90943	0.066889	0.211522	0.0903795	7.17909	0.0766092	383.956	0.0576982	18245.8	0.079715	797150
	3.91486	0.082901	0.262156	0.0941997	7.48255	0.076148	381.644	0.0748932	23683.3	0.0833382	833382
	3.9203	0.0748749	0.236775	0.0846581	6.72463	0.0660805	331.187	0.0709336	22431.2	0.0645878	645878
	3.92574	0.0672947	0.212804	0.0853371	6.77856	0.0726407	364.066	0.0743915	23524.7	0.074984	749840
	3.93118	0.0713962	0.225775	0.0797738	6.33666	0.0756198	378.997	0.0782788	24753.9	0.0770616	770616
	3.93662	0.0763329	0.241386	0.081977	6.51167	0.0742897	372.331	0.0768343	24297.1	0.0789513	789513
	3.94205	0.0798624	0.252547	0.082348	6.54113	0.0754483	378.137	0.0718098	22708.2	0.0733651	733651
	3.94749	0.0706271	0.223343	0.0798355	6.34156	0.0662644	332.108	0.0717074	22675.9	0.0738548	738548
	3.95293	0.0840212	0.265698	0.0771457	6.1279	0.0771105	386.468	0.0725931	22955.9	0.0690888	690888
	3.95837	0.0738598	0.233565	0.075825	6.02299	0.0743634	372.7	0.0667699	21114.5	0.0832176	832176
	3.9638	0.0787902	0.249156	0.0739986	5.87792	0.0816527	409.233	0.0598022	18911.1	0.079684	796840
	3.96924	0.0646157	0.204333	0.0902448	7.1684	0.0835487	418.735	0.0680129	21507.6	0.0789794	789794
	3.97468	0.0814402	0.257536	0.07837	6.22515	0.0768709	385.267	0.0730455	23099	0.0739968	739968
	3.98012	0.0741178	0.234381	0.0959715	7.62328	0.0710764	356.226	0.0685394	21674	0.0744771	744771
	3.98556	0.0782638	0.247492	0.0911059	7.2368	0.0763996	382.905	0.0768503	24302.2	0.0820993	820993
	3.99099	0.0686358	0.217045	0.0920656	7.31303	0.0714851	358.274	0.0728909	23050.1	0.0805817	805817
	3.99643	0.0683067	0.216005	0.0824607	6.55009	0.0734483	368.113	0.0652495	20633.7	0.0798817	798817
	4.00187	0.0618282	0.195518	0.0879544	6.98647	0.0774026	387.932	0.0672045	21251.9	0.0810635	810635
	4.00731	0.0736183	0.232801	0.0947022	7.52247	0.0720392	361.051	0.079318	25082.6	0.0732221	732221
	4.01275	0.0721655	0.228207	0.0811019	6.44215	0.0834894	418.438	0.0738137	23341.9	0.0837712	837712
	4.01818	0.0832711	0.263326	0.0951002	7.55408	0.0740969	371.364	0.0682596	21585.6	0.0800292	800292
	4.02362	0.0834209	0.2638	0.0828684	6.58247	0.0771233	386.532	0.0673108	21285.5	0.0756787	756787
	4.02906	0.0832735	0.263334	0.0789295	6.26959	0.0807202	404.56	0.0703962	22261.2	0.0765827	765827
	4.0345	0.0741288	0.234416	0.0785982	6.24328	0.0816155	409.047	0.0732461	23162.4	0.0803815	803815
	4.03993	0.0644445	0.203791	0.0914793	7.26646	0.0701966	351.817	0.0661175	20908.2	0.0742312	742312
	4.04537	0.0527274	0.166739	0.0847452	6.73155	0.0696166	348.91	0.0777992	24602.3	0.0753894	753894
	4.05081	0.077804	0.246038	0.0877238	6.96815	0.0896633	449.381	0.0721648	22820.5	0.0847568	847568
	4.05625	0.0761224	0.24072	0.0819695	6.51107	0.0726242	363.983	0.0697622	22060.7	0.0643708	643708
	4.06169	0.0717445	0.226876	0.0777976	6.17968	0.0792929	397.406	0.0702059	22201	0.0736591	736591
	4.06712	0.0745906	0.235876	0.0709885	5.63882	0.0804612	403.261	0.0699906	22133	0.0743171	743171
	4.07256	0.0856291	0.270783	0.0893941	7.10083	0.0703379	352.524	0.0707602	22376.3	0.0790801	790801
	4.078	0.0746621	0.236102	0.079362	6.30395	0.069513	348.39	0.0653074	20652	0.0834052	834052
	4.08344	0.0701607	0.221868	0.0781391	6.20681	0.0796334	399.112	0.0684097	21633	0.0732866	732866
	4.08887	0.0788832	0.24945	0.0870402	6.91385	0.0890321	446.218	0.0682879	21594.5	0.0807459	807459
	4.09431	0.0773637	0.244645	0.0968634	7.69414	0.0696345	348.999	0.0686384	21705.4	0.0873954	873954
	4.09975	0.0759016	0.240022	0.083396	6.62438	0.0717563	359.634	0.0658333	20818.3	0.0763207	763207
	4.10519	0.0943311	0.298301	0.0970105	7.70582	0.075418	377.985	0.0634039	20050.1	0.0717349	717349
	4.11063	0.0812772	0.257021	0.0990698	7.8694	0.0774972	388.406	0.0708262	22397.2	0.0871457	871457
	4.11606	0.081184	0.256727	0.0981147	7.79353	0.0756772	379.285	0.0735092	23245.6	0.0792775	792775
	4.1215	0.0735283	0.232517	0.0931684	7.40063	0.0773674	387.756	0.0669956	21185.9	0.0863105	863105
	4.12694	0.0797492	0.252189	0.0875612	6.95524	0.0852962	427.494	0.0679568	21489.8	0.0745078	745078
	4.13238	0.0786784	0.248803	0.0918844	7.29864	0.0685614	343.621	0.0762842	24123.2	0.0677137	677137
	4.13782	0.0820732	0.259538	0.0852328	6.77028	0.0814045	407.989	0.0769638	24338.1	0.0784401	784401
	4.14325	0.0704526	0.222791	0.0972095	7.72163	0.0689343	345.49	0.0738739	23361	0.0684612	684612
	4.14869	0.0786321	0.248656	0.0981461	7.79602	0.0722379	362.047	0.0691232	21858.7	0.0756866	756866
	4.15413	0.0615008	0.194483	0.0843996	6.7041	0.0654086	327.82	0.0581019	18373.4	0.0860271	860271
	4.15957	0.0724603	0.22914	0.0881483	7.00187	0.0796632	399.262	0.0778353	24613.7	0.0924563	924563
	4.165	0.0732249	0.231558	0.0842345	6.69099	0.0758611	380.206	0.0668003	21124.1	0.0853444	853444
	4.17044	0.0791602	0.250327	0.0856524	6.80361	0.0795931	398.91	0.0664003	20997.6	0.0802852	802852
	4.17588	0.0749632	0.237055	0.0854639	6.78864	0.0735687	368.717	0.0704036	22263.6	0.0935383	935383
	4.18132	0.0752068	0.237825	0.0898261	7.13514	0.0811307	406.617	0.0732536	23164.8	0.0780703	780703
	4.18676	0.0746435	0.236043	0.0761467	6.04854	0.0857146	429.591	0.0690916	21848.7	0.0876176	876176
	4.19219	0.092736	0.293257	0.0877421	6.9696	0.0709225	355.455	0.0681388	21547.4	0.0731036	731036
	4.19763	0.0824959	0.260875	0.0827531	6.57331	0.0649691	325.617	0.0628175	19864.6	0.0777359	777359
	4.20307	0.0760542	0.240504	0.0785168	6.23681	0.0826065	414.013	0.0857602	27119.8	0.0793257	793257
	4.20851	0.0949526	0.300267	0.0882302	7.00837	0.076818	385.002	0.0709172	22426	0.0739678	739678
	4.21395	0.0706533	0.223425	0.108843	8.64573	0.0813381	407.656	0.0681057	21536.9	0.0959181	959181
	4.21938	0.0815321	0.257827	0.0984024	7.81638	0.0773176	387.506	0.0619699	19596.6	0.0797465	797465
	4.22482	0.0750374	0.237289	0.0870069	6.91121	0.0669107	335.348	0.0737058	23307.8	0.0676835	676835
	4.23026	0.0760145	0.240379	0.086905	6.90311	0.0853814	427.921	0.0626827	19822	0.082075	820750
	4.2357	0.0767854	0.242817	0.0981825	7.79891	0.0772199	387.016	0.0681083	21537.7	0.0736509	736509
	4.24113	0.0715695	0.226323	0.0981622	7.7973	0.0816508	409.223	0.0730164	23089.8	0.0768582	768582
	4.24657	0.0700925	0.221652	0.0780302	6.19816	0.0843939	422.971	0.0712066	22517.5	0.0872119	872119
	4.25201	0.0763356	0.241394	0.094268	7.48798	0.0791296	396.587	0.0780095	24668.8	0.0887406	887406
	4.25745	0.0810584	0.256329	0.0904551	7.1851	0.0820455	411.202	0.0769449	24332.1	0.086944	869440
	4.26289	0.066646	0.210753	0.0847161	6.72924	0.0776015	388.929	0.0772781	24437.5	0.0875468	875468
	4.26832	0.075816	0.239751	0.0902646	7.16997	0.0802585	402.245	0.0694636	21966.3	0.0857032	857032
	4.27376	0.0728763	0.230455	0.0891397	7.08062	0.0830567	416.27	0.0697119	22044.8	0.0758574	758574
	4.2792	0.082185	0.259892	0.0958244	7.6116	0.0821586	411.768	0.0646346	20439.3	0.0821615	821615
	4.28464	0.0824788	0.260821	0.0862499	6.85107	0.0801304	401.603	0.0675727	21368.4	0.0818078	818078
	4.29008	0.0775287	0.245167	0.0783991	6.22746	0.0775698	388.77	0.0769502	24333.8	0.0876134	876134
	4.29551	0.0875246	0.276777	0.0852257	6.76971	0.0821606	411.778	0.086812	27452.4	0.0873367	873367
	4.30095	0.0639331	0.202174	0.0771037	6.12456	0.0839108	420.55	0.0734806	23236.6	0.0870654	870654
	4.30639	0.0684923	0.216592	0.0847441	6.73146	0.0758966	380.384	0.061248	19368.3	0.0791486	791486
	4.31183	0.0702564	0.22217	0.0854868	6.79046	0.0790684	396.281	0.0724329	22905.3	0.0923284	923284
	4.31726	0.0749557	0.237031	0.101298	8.0464	0.0746267	374.019	0.0726316	22968.1	0.0876251	876251
	4.3227	0.0780869	0.246932	0.0844675	6.70949	0.0863465	432.758	0.0802837	25387.9	0.0829749	829749
	4.32814	0.0803968	0.254237	0.0950816	7.5526	0.0771966	386.9	0.0773018	24445	0.091502	915020
	4.33358	0.0977034	0.308965	0.0920556	7.31224	0.0826673	414.318	0.0684833	21656.3	0.0819069	819069
	4.33902	0.0901753	0.285159	0.0935116	7.42789	0.0822391	412.172	0.0788556	24936.3	0.0748372	748372
	4.34445	0.0799274	0.252753	0.0976478	7.75644	0.0803586	402.747	0.0784007	24792.5	0.0881147	881147
	4.34989	0.0625859	0.197914	0.0820661	6.51874	0.0851286	426.654	0.0705451	22308.3	0.0905554	905554
	4.35533	0.0770894	0.243778	0.091447	7.26389	0.0862397	432.222	0.0863948	27320.4	0.0843097	843097
	4.36077	0.088451	0.279707	0.082338	6.54034	0.0870384	436.225	0.0850948	26909.3	0.0768088	768088
	4.36621	0.0764049	0.241614	0.0878335	6.97686	0.0815626	408.781	0.0629915	19919.7	0.0739978	739978
	4.37164	0.0722569	0.228496	0.0991997	7.87971	0.0778952	390.401	0.0725233	22933.9	0.0751543	751543
	4.37708	0.0764337	0.241705	0.100321	7.96876	0.0839999	420.997	0.0726639	22978.3	0.0867143	867143
	4.38252	0.0847817	0.268103	0.0796177	6.32426	0.083429	418.135	0.0700138	22140.3	0.0887894	887894
	4.38796	0.0871101	0.275466	0.0890027	7.06973	0.0783256	392.558	0.082274	26017.3	0.0864426	864426
	4.39339	0.0666427	0.210743	0.0862511	6.85116	0.0891153	446.634	0.0722673	22852.9	0.0825274	825274
	4.39883	0.0668284	0.21133	0.0889929	7.06896	0.0915088	458.63	0.063666	20133	0.0847814	847814
	4.40427	0.0836931	0.264661	0.0985668	7.82944	0.0896707	449.418	0.0723957	22893.5	0.0851028	851028
	4.40971	0.0843537	0.26675	0.0807889	6.41729	0.0719996	360.853	0.0766092	24226	0.084626	846260
	4.41515	0.0758727	0.239931	0.0812047	6.45032	0.0723713	362.716	0.0711279	22492.6	0.0948281	948281
	4.42058	0.0998758	0.315835	0.0969262	7.69912	0.0783873	392.867	0.0728282	23030.3	0.0870983	870983
	4.42602	0.0721068	0.228022	0.10527	8.36187	0.0878575	440.331	0.0777479	24586.1	0.0742734	742734
	4.43146	0.0737738	0.233293	0.0957249	7.6037	0.0829199	415.584	0.077481	24501.7	0.0887447	887447
	4.4369	0.080955	0.256002	0.0908045	7.21286	0.0786213	394.04	0.0798614	25254.4	0.0885502	885502
	4.44234	0.0829159	0.262203	0.0951949	7.5616	0.0862771	432.41	0.0711757	22507.7	0.08678	867800
	4.44777	0.0720952	0.227985	0.0890893	7.07661	0.0899166	450.65	0.076804	24287.6	0.0894982	894982
	4.45321	0.0990151	0.313113	0.0943646	7.49565	0.0838262	420.126	0.0739498	23385	0.0918656	918656
	4.45865	0.0741755	0.234563	0.0897382	7.12816	0.0730044	365.889	0.0731305	23125.9	0.0892992	892992
	4.46409	0.0852664	0.269636	0.0869661	6.90797	0.0752896	377.342	0.0747378	23634.2	0.0897476	897476
	4.46952	0.0918304	0.290393	0.0755849	6.00392	0.0683742	342.683	0.0797666	25224.4	0.0922341	922341
	4.47496	0.0818445	0.258815	0.0954559	7.58233	0.0694649	348.149	0.0659216	20846.2	0.0863112	863112
	4.4804	0.075069	0.237389	0.0812469	6.45367	0.0837872	419.931	0.0748106	23657.2	0.0859626	859626
	4.48584	0.0962844	0.304478	0.082789	6.57616	0.0691209	346.425	0.0731669	23137.4	0.0855076	855076
	4.49128	0.0685686	0.216833	0.0915462	7.27177	0.0797053	399.473	0.0717603	22692.6	0.0753487	753487
	4.49671	0.0807727	0.255426	0.090587	7.19558	0.0814125	408.029	0.0954059	30170	0.0837506	837506
	4.50215	0.0820762	0.259548	0.0803704	6.38405	0.0729272	365.502	0.0802214	25368.2	0.0897585	897585
	4.50759	0.0723045	0.228647	0.0922893	7.3308	0.0854843	428.436	0.0814122	25744.8	0.0933237	933237
	4.51303	0.0835117	0.264087	0.0897787	7.13137	0.0921792	461.991	0.0662499	20950.1	0.101965	1.01965e+06
	4.51847	0.0791543	0.250308	0.0906878	7.20359	0.0781028	391.441	0.0744829	23553.6	0.0798755	798755
	4.5239	0.0807797	0.255448	0.0937686	7.4483	0.0812118	407.023	0.074866	23674.7	0.0851347	851347
	4.52934	0.0707908	0.22386	0.0973282	7.73106	0.077417	388.004	0.0764287	24168.9	0.0788548	788548
	4.53478	0.0750863	0.237444	0.0887255	7.04772	0.0935269	468.745	0.0693907	21943.3	0.079685	796850
	4.54022	0.0711981	0.225148	0.0900931	7.15635	0.087003	436.048	0.0690324	21830	0.0843036	843036
	4.54565	0.0769027	0.243188	0.0961032	7.63375	0.0823784	412.87	0.0793864	25104.2	0.0823069	823069
	4.55109	0.0873727	0.276297	0.103629	8.23155	0.0762996	382.404	0.0684421	21643.3	0.0909994	909994
	4.55653	0.0893423	0.282525	0.0938715	7.45648	0.0804415	403.163	0.0727494	23005.4	0.0738135	738135
	4.56197	0.0779841	0.246608	0.0910963	7.23604	0.0780333	391.093	0.0779503	24650	0.0931025	931025
	4.56741	0.0743306	0.235054	0.0818821	6.50413	0.090465	453.399	0.068211	21570.2	0.0799053	799053
	4.57284	0.0932563	0.294902	0.0958548	7.61402	0.0830225	416.098	0.0847969	26815.1	0.0877285	877285
	4.57828	0.0699344	0.221152	0.0849292	6.74616	0.0815852	408.895	0.0798509	25251.1	0.0920784	920784
	4.58372	0.0775529	0.245244	0.0987197	7.84159	0.082102	411.485	0.0661453	20917	0.0830264	830264
	4.58916	0.0801851	0.253568	0.0986373	7.83504	0.0951283	476.771	0.0694168	21951.5	0.0771705	771705
	4.5946	0.0898389	0.284096	0.0968635	7.69414	0.084339	422.697	0.0847086	26787.2	0.0878531	878531
	4.60003	0.0964543	0.305015	0.0859539	6.82756	0.086379	432.921	0.0809045	25584.3	0.0858889	858889
	4.60547	0.0815429	0.257861	0.0904921	7.18804	0.0758282	380.041	0.0759442	24015.7	0.0804037	804037
	4.61091	0.0782778	0.247536	0.0865258	6.87299	0.084318	422.591	0.0700421	22149.3	0.0906062	906062
	4.61635	0.0682071	0.21569	0.102801	8.16575	0.0783219	392.54	0.0720604	22787.5	0.0857143	857143
	4.62178	0.0764853	0.241868	0.0886453	7.04135	0.0775981	388.912	0.0814098	25744	0.0776704	776704
	4.62722	0.0735774	0.232672	0.0790245	6.27714	0.073932	370.538	0.0846688	26774.6	0.0822699	822699
	4.63266	0.0779032	0.246352	0.0967241	7.68307	0.0872116	437.093	0.0741368	23444.1	0.0869874	869874
	4.6381	0.0720356	0.227797	0.0870647	6.91579	0.0757991	379.896	0.0838326	26510.2	0.0929746	929746
	4.64354	0.0678501	0.214561	0.104247	8.28062	0.0860508	431.276	0.0771659	24402	0.0820545	820545
	4.64897	0.0763218	0.241351	0.0970122	7.70595	0.0840293	421.144	0.066186	20929.9	0.0838137	838137
	4.65441	0.0851325	0.269213	0.0977211	7.76226	0.0919428	460.805	0.076894	24316	0.0859362	859362
	4.65985	0.0804707	0.254471	0.0976343	7.75537	0.0673976	337.788	0.0729843	23079.7	0.0926531	926531
	4.66529	0.0861789	0.272522	0.0879015	6.98227	0.0820566	411.257	0.0809708	25605.2	0.0885797	885797
	4.67073	0.08969	0.283625	0.091456	7.26461	0.0830864	416.419	0.0791077	25016	0.0829458	829458
	4.67616	0.0852399	0.269552	0.0880799	6.99644	0.0817712	409.827	0.0872048	27576.6	0.0833343	833343
	4.6816	0.076833	0.242967	0.0999758	7.94136	0.0792778	397.33	0.0809646	25603.3	0.0825878	825878
	4.68704	0.078786	0.249143	0.0988027	7.84818	0.0830487	416.229	0.0704223	22269.5	0.0875707	875707
	4.69248	0.0721879	0.228278	0.0955768	7.59194	0.0819302	410.624	0.0823653	26046.2	0.0906822	906822
	4.69791	0.0783591	0.247793	0.0858451	6.81891	0.0872761	437.417	0.0844968	26720.2	0.0846186	846186
	4.70335	0.0862682	0.272804	0.106211	8.43663	0.0825193	413.576	0.0850552	26896.8	0.0838995	838995
	4.70879	0.070032	0.221461	0.0895931	7.11663	0.0906332	454.242	0.0846047	26754.4	0.082561	825610
	4.71423	0.0861971	0.272579	0.0952593	7.56671	0.086336	432.705	0.0772004	24412.9	0.0935648	935648
	4.71967	0.0750216	0.237239	0.0974405	7.73998	0.0949457	475.856	0.0831653	26299.2	0.0868088	868088
	4.7251	0.0703957	0.222611	0.0900593	7.15366	0.0843405	422.704	0.0850636	26899.5	0.07982	798200
	4.73054	0.0870515	0.275281	0.0821223	6.5232	0.0782711	392.285	0.0789726	24973.3	0.086037	860370
	4.73598	0.0896509	0.283501	0.0869465	6.90641	0.0787153	394.511	0.0785212	24830.6	0.0962393	962393
	4.74142	0.0785005	0.24824	0.0831258	6.60292	0.0864145	433.099	0.087079	27536.8	0.0904685	904685
	4.74686	0.100604	0.318137	0.0811679	6.44739	0.0748953	375.366	0.0773477	24459.5	0.0966208	966208
	4.75229	0.0856712	0.270916	0.0941407	7.47786	0.0875441	438.76	0.0669212	21162.4	0.0947738	947738
	4.75773	0.0805059	0.254582	0.103948	8.25687	0.0783598	392.729	0.0868988	27479.8	0.0941796	941796
	4.76317	0.0774595	0.244948	0.0948682	7.53565	0.08217	411.826	0.0812149	25682.4	0.0963669	963669
	4.76861	0.0683209	0.21605	0.110818	8.8026	0.0870945	436.507	0.0725805	22952	0.0864536	864536
	4.77404	0.0770733	0.243727	0.0799354	6.3495	0.0877469	439.776	0.0845504	26737.2	0.069522	695220
	4.77948	0.0905955	0.286488	0.0943243	7.49244	0.0829726	415.848	0.089119	28181.9	0.0955312	955312
	4.78492	0.0748406	0.236667	0.0846064	6.72053	0.0874412	438.244	0.0914134	28907.5	0.0865076	865076
	4.79036	0.0861636	0.272473	0.0947293	7.52461	0.0803537	402.722	0.0798809	25260.6	0.0828949	828949
	4.7958	0.0930586	0.294277	0.085949	6.82717	0.093752	469.873	0.0786072	24857.8	0.0920982	920982
	4.80123	0.094206	0.297905	0.104038	8.26402	0.0824176	413.066	0.0828633	26203.7	0.0940766	940766
	4.80667	0.0920746	0.291165	0.117982	9.37161	0.0889039	445.575	0.0805496	25472	0.0873911	873911
	4.81211	0.0950905	0.300702	0.0823831	6.54392	0.0891236	446.676	0.076503	24192.4	0.0947925	947925
	4.81755	0.0805313	0.254662	0.0930252	7.38925	0.0887893	445.001	0.0946875	29942.8	0.0952909	952909
	4.82299	0.0914319	0.289133	0.105597	8.3879	0.0858876	430.458	0.0866307	27395	0.0866894	866894
	4.82842	0.0780352	0.246769	0.10068	7.99729	0.0833196	417.587	0.0737785	23330.8	0.0958314	958314
	4.83386	0.0881985	0.278908	0.0982612	7.80516	0.080511	403.511	0.0954176	30173.7	0.0873663	873663
	4.8393	0.086751	0.274331	0.101099	8.0306	0.0928291	465.247	0.0778052	24604.2	0.0908654	908654
	4.84474	0.0796598	0.251906	0.096054	7.62984	0.0857999	430.018	0.0818368	25879.1	0.0831137	831137
	4.85017	0.0853697	0.269963	0.111276	8.83895	0.0825539	413.75	0.0732234	23155.3	0.103203	1.03203e+06
	4.85561	0.0790177	0.249876	0.105216	8.35762	0.087281	437.441	0.0867194	27423.1	0.0993749	993749
	4.86105	0.0820173	0.259361	0.106693	8.47492	0.0868028	435.044	0.0804565	25442.6	0.0875306	875306
	4.86649	0.0806444	0.25502	0.106249	8.43963	0.08518	426.911	0.0819478	25914.2	0.0899844	899844
	4.87193	0.0895242	0.2831	0.0880164	6.99139	0.085988	430.961	0.0816251	25812.1	0.0837231	837231
	4.87736	0.0830588	0.262655	0.10166	8.07516	0.0858876	430.458	0.0819344	25909.9	0.0944673	944673
	4.8828	0.0913084	0.288742	0.0943772	7.49665	0.109562	549.109	0.078237	24740.7	0.0895225	895225
	4.88824	0.076201	0.240969	0.112386	8.92715	0.0943885	473.063	0.0749389	23697.8	0.0876388	876388
	4.89368	0.0845296	0.267306	0.0935811	7.43341	0.0853673	427.85	0.0736752	23298.2	0.0949711	949711
	4.89912	0.0868976	0.274794	0.0989986	7.86374	0.0917533	459.856	0.0696064	22011.5	0.088976	889760
	4.90455	0.0817636	0.258559	0.106121	8.42952	0.0911104	456.634	0.0740241	23408.5	0.101479	1.01479e+06
	4.90999	0.0819039	0.259003	0.0979874	7.78342	0.0951224	476.742	0.0752548	23797.7	0.0856742	856742
	4.91543	0.0780748	0.246894	0.0957409	7.60497	0.0863924	432.988	0.080478	25449.4	0.0824923	824923
	4.92087	0.0878438	0.277786	0.100042	7.9466	0.0858098	430.068	0.0780403	24678.5	0.0871788	871788
	4.9263	0.0713602	0.225661	0.105592	8.38749	0.0945121	473.683	0.0856672	27090.3	0.098098	980980
	4.93174	0.0833736	0.26365	0.106735	8.47824	0.0907488	454.821	0.0704965	22293	0.0825048	825048
	4.93718	0.0760008	0.240336	0.0939983	7.46655	0.089935	450.743	0.0790157	24987	0.0920028	920028
	4.94262	0.0800354	0.253094	0.0949196	7.53973	0.0933945	468.081	0.0770323	24359.7	0.0885948	885948
	4.94806	0.0936478	0.29614	0.101621	8.07202	0.0910849	456.506	0.0824537	26074.2	0.0835416	835416
	4.95349	0.0736025	0.232751	0.0947495	7.52622	0.0803472	402.69	0.0797615	25222.8	0.0901054	901054
	4.95893	0.0858146	0.27137	0.119398	9.48415	0.0766603	384.211	0.0880355	27839.3	0.0848262	848262
	4.96437	0.0903577	0.285736	0.107862	8.56776	0.0995343	498.853	0.0824273	26065.8	0.0934058	934058
	4.96981	0.086636	0.273967	0.0937749	7.44881	0.09062	454.176	0.0775899	24536.1	0.0883394	883394
	4.97525	0.0955301	0.302093	0.0917258	7.28604	0.081139	406.658	0.0889175	28118.2	0.0848022	848022
	4.98068	0.0976969	0.308945	0.0897593	7.12984	0.0926471	464.336	0.0931697	29462.8	0.0980651	980651
	4.98612	0.0719188	0.227427	0.102484	8.14058	0.0819361	410.653	0.0729395	23065.5	0.0997481	997481
	4.99156	0.0820923	0.259599	0.0962472	7.64519	0.0842203	422.101	0.0786931	24884.9	0.082302	823020
	4.997	0.0909287	0.287542	0.100774	8.00476	0.091245	457.308	0.0779547	24651.4	0.0895721	895721
	5.00243	0.0782663	0.2475	0.10047	7.98059	0.085296	427.493	0.0828892	26211.9	0.0903026	903026
	5.00787	0.0864305	0.273317	0.104325	8.2868	0.0980807	491.568	0.0817696	25857.8	0.0845776	845776
	5.01331	0.100062	0.316425	0.11088	8.8075	0.08914	446.759	0.0767092	24257.6	0.0942172	942172
	5.01875	0.0812991	0.25709	0.0846795	6.72633	0.0784955	393.41	0.069854	22089.8	0.0860238	860238
	5.02419	0.0904199	0.285933	0.0936382	7.43795	0.0921957	462.073	0.0873027	27607.5	0.0846604	846604
	5.02962	0.086971	0.275027	0.0960793	7.63185	0.0814736	408.335	0.0846485	26768.2	0.090767	907670
	5.03506	0.0870969	0.275425	0.086035	6.834	0.0809647	405.785	0.0830183	26252.7	0.0873137	873137
	5.0405	0.0907326	0.286922	0.093654	7.4392	0.0867194	434.627	0.091555	28952.2	0.101391	1.01391e+06
	5.04594	0.0874917	0.276673	0.109396	8.68963	0.0800272	401.086	0.0806219	25494.9	0.100403	1.00403e+06
	5.05138	0.0938759	0.296862	0.0996568	7.91602	0.0845828	423.918	0.0848425	26829.5	0.0860366	860366
	5.05681	0.0854809	0.270314	0.0926818	7.36198	0.0828443	415.205	0.0728069	23023.5	0.106437	1.06437e+06
	5.06225	0.083654	0.264537	0.101466	8.05974	0.084047	421.233	0.0871654	27564.1	0.0925582	925582
	5.06769	0.0789073	0.249527	0.0966446	7.67676	0.095361	477.937	0.0788817	24944.6	0.0895486	895486
	5.07313	0.0960151	0.303627	0.103097	8.18928	0.0845723	423.865	0.0877127	27737.2	0.089191	891910
	5.07856	0.0901282	0.28501	0.103364	8.21046	0.0929744	465.976	0.0799751	25290.4	0.0896318	896318
	5.084	0.0865485	0.27369	0.0985882	7.83114	0.0715175	358.437	0.0736986	23305.5	0.0913979	913979
	5.08944	0.0832562	0.263279	0.104405	8.29322	0.0786579	394.223	0.0826707	26142.8	0.0884971	884971
	5.09488	0.0951014	0.300737	0.0922912	7.33095	0.0820641	411.295	0.0775844	24534.3	0.0936835	936835
	5.10032	0.0915914	0.289637	0.105782	8.40256	0.0981453	491.892	0.0806964	25518.4	0.0911623	911623
	5.10575	0.089729	0.283748	0.0994329	7.89823	0.0843659	422.831	0.0735891	23270.9	0.0878796	878796
	5.11119	0.0906656	0.28671	0.099829	7.9297	0.0936643	469.433	0.0792797	25070.4	0.0973988	973988
	5.11663	0.0933335	0.295146	0.102008	8.10279	0.0844341	423.173	0.0743729	23518.8	0.0878603	878603
	5.12207	0.0714082	0.225813	0.0970697	7.71052	0.0853846	427.937	0.0839674	26552.8	0.0992551	992551
	5.12751	0.0983304	0.310948	0.0978369	7.77146	0.082592	413.94	0.0780862	24693	0.0853147	853147
	5.13294	0.0974215	0.308074	0.0936292	7.43723	0.0931025	466.618	0.077891	24631.3	0.0947468	947468
	5.13838	0.0915947	0.289648	0.0977591	7.76528	0.0789631	395.753	0.0729055	23054.7	0.0935943	935943
	5.14382	0.07983	0.252445	0.0939811	7.46519	0.0709929	355.807	0.0896518	28350.4	0.0883895	883895
	5.14926	0.0845832	0.267475	0.0963563	7.65385	0.0722764	362.24	0.0813954	25739.5	0.0942912	942912
	5.15469	0.0860972	0.272263	0.104138	8.27201	0.0897874	450.003	0.0750237	23724.6	0.0959978	959978
	5.16013	0.0751598	0.237676	0.0957478	7.60552	0.0859723	430.882	0.0808957	25581.5	0.098203	982030
	5.16557	0.0863238	0.27298	0.107456	8.5355	0.0888363	445.236	0.0833772	26366.2	0.0908433	908433
	5.17101	0.0921294	0.291339	0.0929117	7.38024	0.0965398	483.845	0.0828313	26193.6	0.103654	1.03654e+06
	5.17645	0.0889714	0.281352	0.0935803	7.43335	0.0897487	449.809	0.0807564	25537.4	0.0824248	824248
	5.18188	0.0842572	0.266445	0.092003	7.30806	0.0726997	364.362	0.071228	22524.3	0.0863414	863414
	5.18732	0.0790238	0.249895	0.105104	8.34868	0.0884468	443.284	0.0774242	24483.7	0.0936895	936895
	5.19276	0.0875738	0.276933	0.100004	7.94357	0.0914272	458.221	0.0812494	25693.3	0.0881662	881662
	5.1982	0.0868844	0.274753	0.103186	8.19638	0.0850852	426.436	0.0888866	28108.4	0.0842197	842197
	5.20364	0.0896503	0.283499	0.0910977	7.23614	0.0819239	410.592	0.0813252	25717.3	0.0871577	871577
	5.20907	0.0924772	0.292438	0.0932662	7.4084	0.0912385	457.276	0.0831525	26295.1	0.088773	887730
	5.21451	0.09119	0.288368	0.0967134	7.68222	0.0901793	451.967	0.0803136	25397.4	0.0894038	894038
	5.21995	0.076042	0.240466	0.101663	8.07534	0.0967557	484.927	0.0915091	28937.7	0.0929306	929306
	5.22539	0.0990462	0.313212	0.106727	8.47761	0.0929143	465.675	0.0836473	26451.6	0.0959768	959768
	5.23082	0.0886113	0.280214	0.10141	8.05525	0.0912569	457.368	0.0781313	24707.3	0.0870191	870191
	5.23626	0.0746672	0.236118	0.103501	8.22141	0.0853043	427.534	0.0643075	20335.8	0.0918688	918688
	5.2417	0.0967342	0.3059	0.0943727	7.49629	0.088243	442.263	0.0844675	26711	0.0854991	854991
	5.24714	0.0923381	0.291999	0.102642	8.15311	0.090664	454.396	0.0885969	28016.8	0.0857357	857357
	5.25258	0.0957778	0.302876	0.115396	9.16622	0.0910528	456.345	0.0721387	22812.3	0.0912027	912027
	5.25801	0.0911062	0.288103	0.084695	6.72757	0.0868258	435.16	0.0864561	27339.8	0.0901807	901807
	5.26345	0.0858588	0.271509	0.0993279	7.8899	0.0899586	450.861	0.0820731	25953.8	0.0953533	953533
	5.26889	0.0814395	0.257534	0.0866207	6.88053	0.0969625	485.964	0.0875903	27698.5	0.0844007	844007
	5.27433	0.0863256	0.272986	0.0948234	7.53209	0.0843097	422.55	0.0813905	25737.9	0.0958776	958776
	5.27977	0.0758711	0.239925	0.0924879	7.34658	0.0774843	388.341	0.0747054	23623.9	0.0941594	941594
	5.2852	0.0770071	0.243518	0.101584	8.06907	0.0879927	441.008	0.0757416	23951.6	0.0998375	998375
	5.29064	0.0843075	0.266604	0.101761	8.08317	0.0851313	426.667	0.0906008	28650.5	0.088239	882390
	5.29608	0.0796365	0.251833	0.106797	8.48316	0.0947538	474.894	0.0877318	27743.2	0.0963123	963123
	5.30152	0.0825514	0.26105	0.0933303	7.41349	0.0907072	454.613	0.084085	26590	0.0827574	827574
	5.30695	0.07403	0.234103	0.10657	8.46518	0.0940956	471.595	0.0799999	25298.2	0.093735	937350
	5.31239	0.0738326	0.233479	0.108787	8.6413	0.0816194	409.066	0.0753282	23820.9	0.0869335	869335
	5.31783	0.0900928	0.284898	0.103587	8.22822	0.09018	451.971	0.0899158	28433.9	0.083427	834270
	5.32327	0.0776966	0.245698	0.103613	8.23027	0.0819123	410.534	0.0713006	22547.2	0.0965989	965989
	5.32871	0.0997524	0.315445	0.0877949	6.9738	0.0874112	438.094	0.0746857	23617.7	0.091526	915260
	5.33414	0.0930532	0.29426	0.0992763	7.8858	0.0855758	428.895	0.0791553	25031.1	0.0917473	917473
	5.33958	0.0713159	0.225521	0.0974589	7.74143	0.0835316	418.65	0.0922516	29172.5	0.0922152	922152
	5.34502	0.091884	0.290563	0.112033	8.89911	0.0780295	391.074	0.0753728	23835	0.0831273	831273
	5.35046	0.0764815	0.241856	0.108387	8.60951	0.0866362	434.209	0.0701897	22195.9	0.0890047	890047
	5.3559	0.0758618	0.239896	0.0988083	7.84862	0.083395	417.965	0.0747869	23649.7	0.0909597	909597
	5.36133	0.0948258	0.299866	0.0991516	7.87589	0.0793146	397.515	0.0829046	26216.7	0.0978675	978675
	5.36677	0.088772	0.280722	0.103363	8.21042	0.0952013	477.137	0.0805811	25482	0.0894791	894791
	5.37221	0.0866736	0.274086	0.103939	8.25616	0.0848798	425.407	0.0809669	25604	0.0944385	944385
	5.37765	0.0889834	0.28139	0.096836	7.69196	0.0882476	442.286	0.0864316	27332.1	0.0947693	947693
	5.38308	0.0883565	0.279408	0.105645	8.39166	0.0767183	384.502	0.079681	25197.4	0.103538	1.03538e+06
	5.38852	0.0780535	0.246827	0.0960785	7.63179	0.0960201	481.241	0.07693	24327.4	0.0953163	953163
	5.39396	0.0857827	0.271269	0.102239	8.12112	0.0999236	500.804	0.0819966	25929.6	0.0923638	923638
	5.3994	0.0828267	0.261921	0.104726	8.31867	0.0749508	375.644	0.0812522	25694.2	0.0854774	854774
	5.40484	0.0898816	0.28423	0.0896621	7.12211	0.083696	419.474	0.0909157	28750.1	0.101557	1.01557e+06
	5.41027	0.0990072	0.313088	0.0961595	7.63822	0.0824041	412.999	0.0858298	27141.8	0.0897477	897477
	5.41571	0.0905148	0.286233	0.118754	9.43295	0.0818288	410.115	0.0832371	26321.9	0.105954	1.05954e+06
	5.42115	0.0847418	0.267977	0.103977	8.2592	0.0961259	481.771	0.0732905	23176.5	0.0887261	887261
	5.42659	0.0842487	0.266418	0.0884982	7.02966	0.0783543	392.702	0.0823533	26042.4	0.0874203	874203
	5.43203	0.0875684	0.276915	0.113216	8.99305	0.0822122	412.037	0.0796678	25193.2	0.0950363	950363
	5.43746	0.0887686	0.280711	0.0931724	7.40095	0.0888784	445.447	0.0728043	23022.7	0.0848574	848574
	5.4429	0.0874111	0.276418	0.102887	8.1726	0.0838382	420.187	0.0908153	28718.3	0.101852	1.01852e+06
	5.44834	0.084875	0.268398	0.0941869	7.48153	0.0684003	342.813	0.0913626	28891.4	0.0979316	979316
	5.45378	0.0835301	0.264145	0.112508	8.93685	0.0824184	413.071	0.0866051	27386.9	0.10249	1.0249e+06
	5.45921	0.0791082	0.250162	0.109709	8.71448	0.0758926	380.364	0.0758252	23978	0.0930496	930496
	5.46465	0.082347	0.260404	0.0984829	7.82277	0.0830565	416.268	0.0764964	24190.3	0.0986212	986212
	5.47009	0.0788144	0.249233	0.106042	8.42319	0.0803511	402.71	0.0803124	25397	0.0915416	915416
	5.47553	0.0789707	0.249727	0.106536	8.46247	0.090567	453.91	0.0712549	22532.8	0.0878194	878194
	5.48097	0.0647133	0.204641	0.100639	7.99403	0.0965591	483.942	0.0805772	25480.7	0.092015	920150
	5.4864	0.079447	0.251234	0.103932	8.25558	0.093495	468.585	0.0672049	21252.1	0.0980228	980228
	5.49184	0.0834864	0.264007	0.102687	8.15675	0.0999096	500.734	0.0745061	23560.9	0.0971483	971483
	5.49728	0.0848208	0.268227	0.115779	9.19663	0.093782	470.023	0.0773125	24448.4	0.0949544	949544

## Sheet: Fig. 4c
Fig. 4c
		PBA24-CTA		PBA48-CTA		PBA94-CTA		PBA180-CTA		PBA360-CTA
	q (nm-1)	I (arb. units) (original)	I (arb. units) (shifted)	I (arb. units) (original)	I (arb. units) (shifted)	I (arb. units) (original)	I (arb. units) (shifted)	I (arb. units) (original)	I (arb. units) (shifted)	I (arb. units) (original)	I (arb. units) (shifted)
	0.0648623	37.7982	754.173	19.8874	19887.4	46.5742	4.65742e+06	80.0145	5.04857e+08	277.391	1.39025e+11
	0.0703001	30.1621	601.813	21.0896	21089.6	45.4998	4.54998e+06	78.831	4.9739e+08	285.676	1.43177e+11
	0.075738	18.8125	375.36	19.6104	19610.4	42.1674	4.21674e+06	77.1445	4.86749e+08	279.847	1.40256e+11
	0.0811758	16.3655	326.534	16.996	16996	39.5472	3.95472e+06	73.5796	4.64256e+08	288.727	1.44706e+11
	0.0866137	12.0174	239.778	16.2817	16281.7	38.035	3.8035e+06	74.41	4.69496e+08	301.7	1.51208e+11
	0.0920515	10.3559	206.627	14.4403	14440.3	35.3832	3.53832e+06	73.4606	4.63505e+08	311.54	1.5614e+11
	0.0974894	8.40227	167.647	13.4923	13492.3	34.2162	3.42162e+06	71.9008	4.53663e+08	320.29	1.60525e+11
	0.102927	8.00341	159.689	13.1273	13127.3	31.4529	3.14529e+06	72.3626	4.56577e+08	336.692	1.68746e+11
	0.108365	6.32845	126.269	11.387	11387	30.7525	3.07525e+06	71.2334	4.49452e+08	349.577	1.75203e+11
	0.113803	5.90944	117.909	10.9924	10992.4	30.5356	3.05356e+06	71.5257	4.51297e+08	364.199	1.82532e+11
	0.119241	5.565	111.036	10.5601	10560.1	28.8254	2.88254e+06	72.1769	4.55406e+08	386.21	1.93563e+11
	0.124679	4.98384	99.4406	10.9333	10933.3	28.6494	2.86494e+06	72.8065	4.59378e+08	396.795	1.98869e+11
	0.130117	4.61016	91.9849	10.033	10033	28.5783	2.85783e+06	73.8515	4.65971e+08	416.184	2.08586e+11
	0.135554	4.14675	82.7386	9.77074	9770.74	27.3243	2.73243e+06	75.0935	4.73808e+08	429.194	2.15107e+11
	0.140992	4.12028	82.2103	9.18047	9180.47	28.3247	2.83247e+06	76.2706	4.81235e+08	437.836	2.19438e+11
	0.14643	3.7535	74.8921	9.29794	9297.94	28.0457	2.80457e+06	79.0288	4.98638e+08	437.457	2.19248e+11
	0.151868	3.25389	64.9236	9.2041	9204.1	27.7852	2.77852e+06	80.0318	5.04967e+08	433.88	2.17455e+11
	0.157306	3.7942	75.7043	8.89607	8896.07	28.3337	2.83337e+06	82.3241	5.1943e+08	417.008	2.08999e+11
	0.162744	3.00256	59.9089	8.55069	8550.69	27.4796	2.74796e+06	84.6841	5.3432e+08	392.785	1.96859e+11
	0.168182	3.25384	64.9226	8.43576	8435.76	28.219	2.8219e+06	86.9306	5.48495e+08	362.591	1.81726e+11
	0.173619	2.741	54.6901	8.27028	8270.28	27.6322	2.76322e+06	89.2291	5.62997e+08	326.156	1.63465e+11
	0.179057	2.63167	52.5087	8.21374	8213.74	28.3684	2.83684e+06	92.8476	5.85829e+08	282.607	1.41639e+11
	0.184495	2.88359	57.5352	8.07573	8075.73	28.4624	2.84624e+06	96.8427	6.11036e+08	241.611	1.21093e+11
	0.189933	2.54474	50.7743	8.26302	8263.02	28.2037	2.82037e+06	100.152	6.31916e+08	204.373	1.02429e+11
	0.195371	2.59452	51.7676	7.96696	7966.96	29.5692	2.95692e+06	103.669	6.5411e+08	172.428	8.64188e+10
	0.200809	2.47707	49.424	8.25733	8257.33	29.9759	2.99759e+06	107.83	6.80362e+08	144.672	7.25079e+10
	0.206246	2.26035	45.0998	7.94191	7941.91	30.2803	3.02803e+06	111.934	7.06258e+08	123.327	6.181e+10
	0.211684	2.5823	51.5236	8.04741	8047.41	31.3151	3.13151e+06	116.432	7.34637e+08	105.757	5.30039e+10
	0.217122	2.2676	45.2445	7.97991	7979.91	31.567	3.1567e+06	120.817	7.62302e+08	92.9466	4.65836e+10
	0.22256	2.31421	46.1745	8.18992	8189.92	31.4816	3.14816e+06	123.666	7.80282e+08	82.8436	4.15202e+10
	0.227998	2.35738	47.036	8.4029	8402.9	33.3561	3.33561e+06	127.531	8.04664e+08	73.9431	3.70593e+10
	0.233436	2.25061	44.9055	7.76096	7760.96	33.8413	3.38413e+06	129.363	8.16226e+08	66.5898	3.3374e+10
	0.238874	2.3712	47.3117	8.1725	8172.5	34.5345	3.45345e+06	131.202	8.27828e+08	61.9022	3.10246e+10
	0.244311	2.16509	43.1992	8.58084	8580.84	36.5794	3.65794e+06	131.71	8.31033e+08	57.197	2.86664e+10
	0.249749	2.3341	46.5713	8.58567	8585.67	37.6526	3.76526e+06	131.721	8.31101e+08	52.6144	2.63697e+10
	0.255187	2.28041	45.5001	8.67518	8675.18	39.3192	3.93192e+06	127.494	8.04435e+08	49.5563	2.4837e+10
	0.260625	2.10583	42.0168	8.90389	8903.89	40.4741	4.04741e+06	121.601	7.67248e+08	45.432	2.27699e+10
	0.266063	2.40979	48.0816	9.0862	9086.2	41.5749	4.15749e+06	114.178	7.20411e+08	42.6308	2.1366e+10
	0.271501	2.12498	42.399	8.97596	8975.96	44.0748	4.40748e+06	104.727	6.6078e+08	38.961	1.95268e+10
	0.276939	2.15139	42.926	9.02199	9021.99	44.0338	4.40338e+06	94.6595	5.97261e+08	36.8717	1.84796e+10
	0.282376	2.21687	44.2324	9.5794	9579.4	46.0767	4.60767e+06	84.6341	5.34005e+08	33.7646	1.69224e+10
	0.287814	2.04309	40.765	9.61379	9613.79	47.9933	4.79933e+06	73.5474	4.64052e+08	31.9298	1.60028e+10
	0.293252	2.27802	45.4526	9.72588	9725.88	49.0544	4.90544e+06	63.3113	3.99468e+08	29.7337	1.49022e+10
	0.29869	2.32711	46.4319	10.1717	10171.7	51.4489	5.14489e+06	54.363	3.43007e+08	28.0224	1.40445e+10
	0.304128	2.24052	44.7042	10.131	10131	53.6346	5.36346e+06	47.3356	2.98668e+08	26.2119	1.31371e+10
	0.309566	2.18081	43.5128	10.4018	10401.8	55.9055	5.59055e+06	40.1833	2.5354e+08	23.7447	1.19006e+10
	0.315004	2.28325	45.5568	10.8177	10817.7	56.8379	5.68379e+06	35.7829	2.25775e+08	22.6801	1.1367e+10
	0.320441	2.32528	46.3955	10.837	10837	58.018	5.8018e+06	30.5624	1.92836e+08	21.0436	1.05468e+10
	0.325879	2.47825	49.4476	11.4981	11498.1	58.8624	5.88624e+06	27.8594	1.75781e+08	19.6418	9.84423e+09
	0.331317	2.39354	47.7574	12.0806	12080.6	60.133	6.0133e+06	24.8925	1.57061e+08	18.2441	9.14371e+09
	0.336755	2.34958	46.8803	12.0148	12014.8	60.3038	6.03038e+06	22.9882	1.45046e+08	16.8353	8.43762e+09
	0.342193	2.50531	49.9875	12.9361	12936.1	61.0288	6.10288e+06	20.826	1.31403e+08	15.8556	7.94664e+09
	0.347631	2.51598	50.2004	13.052	13052	60.747	6.0747e+06	19.6391	1.23914e+08	14.8869	7.4611e+09
	0.353069	2.76641	55.1972	13.3739	13373.9	60.519	6.0519e+06	17.6683	1.1148e+08	13.9153	6.97419e+09
	0.358506	2.385	47.587	13.799	13799	57.8374	5.78374e+06	16.4963	1.04085e+08	13.1728	6.60203e+09
	0.363944	2.578	51.4378	14.2933	14293.3	56.542	5.6542e+06	15.6892	9.89919e+07	12.7627	6.3965e+09
	0.369382	2.71955	54.2622	14.9859	14985.9	53.4556	5.34556e+06	14.8939	9.3974e+07	11.6292	5.82843e+09
	0.37482	2.67625	53.3982	15.4689	15468.9	49.4644	4.94644e+06	13.9183	8.78185e+07	11.319	5.67296e+09
	0.380258	2.86844	57.2329	16.2577	16257.7	46.4045	4.64045e+06	13.5047	8.5209e+07	10.4757	5.25031e+09
	0.385696	2.99577	59.7734	16.5086	16508.6	42.8284	4.28284e+06	12.8822	8.12812e+07	9.6971	4.86006e+09
	0.391134	2.78655	55.5991	17.379	17379	39.1337	3.91337e+06	11.7827	7.4344e+07	9.33408	4.67812e+09
	0.396571	2.9782	59.4229	18.1645	18164.5	34.9586	3.49586e+06	11.2622	7.10596e+07	9.01202	4.51671e+09
	0.402009	2.99316	59.7215	18.7151	18715.1	31.3024	3.13024e+06	11.1997	7.06652e+07	8.16374	4.09156e+09
	0.407447	3.10423	61.9375	19.8795	19879.5	27.5835	2.75835e+06	10.5592	6.66241e+07	8.08416	4.05168e+09
	0.412885	3.231	64.467	20.5292	20529.2	25.3431	2.53431e+06	9.94771	6.27658e+07	7.25723	3.63723e+09
	0.418323	3.2057	63.962	21.018	21018	23.0586	2.30586e+06	9.55757	6.03042e+07	7.06428	3.54052e+09
	0.423761	3.15908	63.0319	21.8652	21865.2	20.4833	2.04833e+06	9.17703	5.79032e+07	6.72588	3.37093e+09
	0.429199	3.4336	68.5093	23.0195	23019.5	18.6494	1.86494e+06	8.80265	5.55409e+07	6.34819	3.18163e+09
	0.434636	3.36478	67.1361	23.6739	23673.9	16.9494	1.69494e+06	8.59514	5.42317e+07	6.15912	3.08687e+09
	0.440074	3.46686	69.173	24.4873	24487.3	15.416	1.5416e+06	8.2164	5.1842e+07	5.95677	2.98546e+09
	0.445512	3.70974	74.019	25.2709	25270.9	14.3238	1.43238e+06	7.62552	4.81138e+07	5.77356	2.89363e+09
	0.45095	3.86969	77.2104	26.2564	26256.4	13.1782	1.31782e+06	7.44802	4.69938e+07	5.29923	2.65591e+09
	0.456388	3.8878	77.5717	26.7458	26745.8	12.2546	1.22546e+06	7.32845	4.62394e+07	5.16782	2.59004e+09
	0.461826	4.17102	83.2229	27.4052	27405.2	11.4145	1.14145e+06	6.79983	4.2904e+07	4.88225	2.44692e+09
	0.467264	4.36414	87.0761	27.6181	27618.1	10.7824	1.07824e+06	6.66278	4.20393e+07	4.79153	2.40145e+09
	0.472701	4.23512	84.5018	28.5393	28539.3	10.3395	1.03395e+06	6.44191	4.06457e+07	4.48977	2.25022e+09
	0.478139	4.35899	86.9734	28.7623	28762.3	9.67919	967919	6.12621	3.86537e+07	4.31673	2.16349e+09
	0.483577	4.44512	88.6918	29.0112	29011.2	9.24098	924098	5.78401	3.64946e+07	4.2088	2.1094e+09
	0.489015	4.59767	91.7357	27.9363	27936.3	8.65978	865978	5.57349	3.51663e+07	3.94234	1.97585e+09
	0.494453	4.85344	96.8389	28.1646	28164.6	8.39014	839014	5.43336	3.42822e+07	3.65899	1.83384e+09
	0.499891	4.86892	97.1478	27.6047	27604.7	7.93437	793437	5.05009	3.18639e+07	3.78718	1.89809e+09
	0.505329	5.17253	103.206	27.0441	27044.1	7.77506	777506	4.93832	3.11587e+07	3.41549	1.7118e+09
	0.510766	5.22837	104.32	25.8815	25881.5	7.1862	718620	4.7318	2.98556e+07	3.29697	1.6524e+09
	0.516204	5.74606	114.649	24.9897	24989.7	6.97915	697915	4.5988	2.90165e+07	3.26443	1.63609e+09
	0.521642	5.62464	112.226	23.9182	23918.2	6.77277	677277	4.13184	2.60701e+07	3.26894	1.63835e+09
	0.52708	5.79574	115.64	22.3435	22343.5	6.78702	678702	4.22364	2.66493e+07	3.06006	1.53366e+09
	0.532518	6.2093	123.892	21.604	21604	6.01544	601544	4.01661	2.53431e+07	2.95306	1.48003e+09
	0.537956	6.30224	125.746	19.4924	19492.4	5.92056	592056	3.77023	2.37885e+07	2.78268	1.39464e+09
	0.543394	6.55989	130.887	18.3899	18389.9	5.68149	568149	3.70786	2.3395e+07	2.68634	1.34636e+09
	0.548831	7.01489	139.965	17.01	17010	5.54557	554557	3.57927	2.25837e+07	2.71109	1.35876e+09
	0.554269	6.89216	137.517	15.877	15877	5.30892	530892	3.31	2.08847e+07	2.40171	1.20371e+09
	0.559707	7.23907	144.438	14.4727	14472.7	5.0366	503660	3.31116	2.0892e+07	2.4669	1.23638e+09
	0.565145	7.20805	143.819	13.3419	13341.9	4.71044	471044	3.11031	1.96247e+07	2.39987	1.20279e+09
	0.570583	7.54563	150.555	12.1739	12173.9	4.61912	461912	2.99833	1.89182e+07	2.47622	1.24105e+09
	0.576021	7.98101	159.242	11.2554	11255.4	4.21203	421203	2.96229	1.86908e+07	2.25624	1.1308e+09
	0.581458	8.21822	163.975	10.2465	10246.5	4.25686	425686	2.84019	1.79204e+07	2.0249	1.01485e+09
	0.586896	8.38316	167.266	9.59657	9596.57	4.19094	419094	2.71778	1.7148e+07	2.00182	1.00328e+09
	0.592334	8.57689	171.131	8.81505	8815.05	3.94456	394456	2.6065	1.64459e+07	1.98289	9.93797e+08
	0.597772	8.95597	178.695	8.31212	8312.12	3.86576	386576	2.45873	1.55135e+07	2.01566	1.01023e+09
	0.60321	9.04049	180.381	7.63765	7637.65	3.73198	373198	2.44158	1.54053e+07	1.90827	9.564e+08
	0.608648	9.48984	189.347	7.08911	7089.11	3.65412	365412	2.25446	1.42247e+07	1.8377	9.21032e+08
	0.614086	9.72928	194.125	6.74918	6749.18	3.53526	353526	2.25351	1.42187e+07	1.73758	8.70854e+08
	0.619523	9.85785	196.69	6.25698	6256.98	3.42986	342986	2.233	1.40893e+07	1.76794	8.8607e+08
	0.624961	10.1657	202.833	5.8866	5886.6	3.1267	312670	2.14664	1.35444e+07	1.65162	8.27772e+08
	0.630399	10.078	201.083	5.49353	5493.53	3.18008	318008	2.03262	1.28249e+07	1.73696	8.70541e+08
	0.635837	10.5445	210.391	5.05744	5057.44	3.02269	302269	2.02909	1.28027e+07	1.53968	7.71668e+08
	0.641275	10.4509	208.523	4.99794	4997.94	3.02424	302424	1.90631	1.2028e+07	1.56778	7.85752e+08
	0.646713	10.5357	210.216	4.6834	4683.4	2.79276	279276	1.86918	1.17937e+07	1.52776	7.65693e+08
	0.652151	10.5962	211.422	4.3957	4395.7	2.71594	271594	1.80661	1.13989e+07	1.41851	7.10937e+08
	0.657588	10.7669	214.829	4.25629	4256.29	2.52182	252182	1.73148	1.09249e+07	1.34838	6.75792e+08
	0.663026	10.8126	215.739	4.01452	4014.52	2.56438	256438	1.68566	1.06358e+07	1.28121	6.42128e+08
	0.668464	10.4517	208.539	3.76806	3768.06	2.41877	241877	1.66124	1.04817e+07	1.34977	6.76486e+08
	0.673902	10.5202	209.905	3.71425	3714.25	2.3198	231980	1.52607	9.62885e+06	1.2897	6.46384e+08
	0.67934	10.5901	211.301	3.52918	3529.18	2.42236	242236	1.49983	9.46326e+06	1.25961	6.31302e+08
	0.684778	10.6598	212.691	3.46439	3464.39	2.20555	220555	1.5511	9.78679e+06	1.26511	6.34059e+08
	0.690216	10.114	201.8	3.08592	3085.92	2.21616	221616	1.51255	9.54355e+06	1.19733	6.00087e+08
	0.695653	10.1919	203.355	3.12584	3125.84	2.21247	221247	1.44534	9.1195e+06	1.09167	5.47133e+08
	0.701091	9.50431	189.636	3.02308	3023.08	2.06166	206166	1.3853	8.74063e+06	1.12241	5.62536e+08
	0.706529	9.46088	188.769	2.82463	2824.63	1.87631	187631	1.2823	8.09077e+06	1.10876	5.55698e+08
	0.711967	9.375	187.056	2.70298	2702.98	2.03024	203024	1.24081	7.82899e+06	1.00908	5.05738e+08
	0.717405	9.01238	179.821	2.52544	2525.44	1.8227	182270	1.26291	7.96844e+06	1.01323	5.07817e+08
	0.722843	8.25516	164.712	2.50268	2502.68	1.7639	176390	1.28455	8.10497e+06	1.05319	5.27844e+08
	0.728281	8.1628	162.869	2.45478	2454.78	1.73882	173882	1.20827	7.62366e+06	0.896912	4.49521e+08
	0.733718	7.77823	155.196	2.35329	2353.29	1.68431	168431	1.19836	7.56112e+06	0.957285	4.79779e+08
	0.739156	7.47818	149.209	2.31126	2311.26	1.72018	172018	1.10962	7.00121e+06	0.947056	4.74652e+08
	0.744594	7.27437	145.143	2.21243	2212.43	1.60546	160546	1.12087	7.07224e+06	0.934856	4.68538e+08
	0.750032	6.84729	136.621	2.11384	2113.84	1.62118	162118	1.03996	6.56173e+06	0.893886	4.48004e+08
	0.75547	6.55424	130.774	2.04623	2046.23	1.56112	156112	1.07898	6.80791e+06	0.894835	4.4848e+08
	0.760908	6.22633	124.232	1.97747	1977.47	1.45523	145523	1.05479	6.65524e+06	0.875778	4.38929e+08
	0.766346	5.61859	112.106	1.88451	1884.51	1.46954	146954	1.05054	6.62847e+06	0.790346	3.96111e+08
	0.771783	5.56968	111.13	1.86029	1860.29	1.36041	136041	0.989743	6.24486e+06	0.766397	3.84108e+08
	0.777221	5.18735	103.501	1.80776	1807.76	1.3636	136360	0.959125	6.05167e+06	0.801854	4.01879e+08
	0.782659	4.87774	97.3237	1.67853	1678.53	1.38743	138743	0.880222	5.55382e+06	0.757673	3.79736e+08
	0.788097	4.72484	94.273	1.67915	1679.15	1.25687	125687	0.908959	5.73514e+06	0.787968	3.9492e+08
	0.793535	4.5653	91.0897	1.5774	1577.4	1.25478	125478	0.885621	5.58789e+06	0.758414	3.80107e+08
	0.798973	4.19852	83.7714	1.61901	1619.01	1.18446	118446	0.834138	5.26305e+06	0.655551	3.28554e+08
	0.804411	4.09868	81.7794	1.54856	1548.56	1.22381	122381	0.865247	5.45934e+06	0.738378	3.70066e+08
	0.809848	3.86839	77.1845	1.46649	1466.49	1.18081	118081	0.869065	5.48343e+06	0.668713	3.35151e+08
	0.815286	3.65465	72.9198	1.40104	1401.04	1.18321	118321	0.829727	5.23522e+06	0.673497	3.37548e+08
	0.820724	3.43372	68.5117	1.34646	1346.46	1.18026	118026	0.796157	5.02341e+06	0.666786	3.34185e+08
	0.826162	3.31019	66.0471	1.36956	1369.56	1.10012	110012	0.796469	5.02538e+06	0.615584	3.08523e+08
	0.8316	3.22444	64.3361	1.2713	1271.3	1.10454	110454	0.758142	4.78355e+06	0.637617	3.19566e+08
	0.837038	2.9521	58.9022	1.27442	1274.42	0.985151	98515.1	0.790038	4.98481e+06	0.635832	3.18671e+08
	0.842476	2.83578	56.5813	1.27305	1273.05	0.997498	99749.8	0.733862	4.63036e+06	0.583002	2.92193e+08
	0.847913	2.65713	53.0168	1.21984	1219.84	1.02154	102154	0.705238	4.44975e+06	0.633773	3.17639e+08
	0.853351	2.67162	53.3059	1.21417	1214.17	0.981966	98196.6	0.719969	4.5427e+06	0.588962	2.9518e+08
	0.858789	2.46676	49.2184	1.13174	1131.74	0.962704	96270.4	0.683544	4.31287e+06	0.547162	2.74231e+08
	0.864227	2.46794	49.2419	1.08365	1083.65	0.883257	88325.7	0.67033	4.2295e+06	0.548228	2.74765e+08
	0.869665	2.24176	44.729	1.07726	1077.26	0.908183	90818.3	0.637671	4.02343e+06	0.541849	2.71568e+08
	0.875103	2.19424	43.7809	1.0843	1084.3	0.923924	92392.4	0.621595	3.922e+06	0.545397	2.73346e+08
	0.880541	2.12421	42.3836	1.02849	1028.49	0.857429	85742.9	0.629921	3.97453e+06	0.549585	2.75445e+08
	0.885978	1.95913	39.0898	1.01927	1019.27	0.861244	86124.4	0.652731	4.11845e+06	0.527316	2.64284e+08
	0.891416	1.97742	39.4547	0.939767	939.767	0.840771	84077.1	0.621342	3.9204e+06	0.517614	2.59421e+08
	0.896854	1.77358	35.3875	0.941525	941.525	0.856066	85606.6	0.636061	4.01327e+06	0.476719	2.38925e+08
	0.902292	1.70869	34.0929	0.900619	900.619	0.816542	81654.2	0.556942	3.51407e+06	0.46778	2.34445e+08
	0.90773	1.70566	34.0325	0.913118	913.118	0.70124	70124	0.55744	3.51721e+06	0.467184	2.34147e+08
	0.913168	1.57161	31.3577	0.894082	894.082	0.782143	78214.3	0.543615	3.42998e+06	0.510245	2.55729e+08
	0.918606	1.57558	31.437	0.872333	872.333	0.7562	75620	0.542849	3.42515e+06	0.455042	2.28061e+08
	0.924043	1.51671	30.2623	0.83887	838.87	0.715423	71542.3	0.564141	3.55949e+06	0.424337	2.12672e+08
	0.929481	1.40305	27.9945	0.83456	834.56	0.669669	66966.9	0.566743	3.57591e+06	0.445991	2.23525e+08
	0.934919	1.3997	27.9278	0.819047	819.047	0.704846	70484.6	0.520669	3.2852e+06	0.432127	2.16576e+08
	0.940357	1.42985	28.5292	0.797799	797.799	0.72021	72021	0.489635	3.08939e+06	0.405408	2.03185e+08
	0.945795	1.34087	26.7538	0.742242	742.242	0.672353	67235.3	0.469409	2.96177e+06	0.413908	2.07446e+08
	0.951233	1.24893	24.9195	0.708274	708.274	0.683863	68386.3	0.484785	3.05878e+06	0.393363	1.97148e+08
	0.95667	1.22411	24.4241	0.733888	733.888	0.6551	65510	0.466408	2.94284e+06	0.403876	2.02417e+08
	0.962108	1.17519	23.4481	0.718585	718.585	0.619022	61902.2	0.456464	2.88009e+06	0.405343	2.03153e+08
	0.967546	1.13856	22.7173	0.669179	669.179	0.657942	65794.2	0.446952	2.82008e+06	0.372527	1.86706e+08
	0.972984	1.12369	22.4206	0.682239	682.239	0.578946	57894.6	0.429535	2.71018e+06	0.372181	1.86532e+08
	0.978422	1.07157	21.3806	0.604123	604.123	0.610604	61060.4	0.464406	2.9302e+06	0.356957	1.78902e+08
	0.98386	1.02951	20.5414	0.66002	660.02	0.557842	55784.2	0.409734	2.58525e+06	0.433197	2.17113e+08
	0.989298	0.997375	19.9002	0.663871	663.871	0.583067	58306.7	0.428196	2.70174e+06	0.369063	1.8497e+08
	0.994735	1.0023	19.9984	0.628004	628.004	0.580734	58073.4	0.415889	2.62408e+06	0.374617	1.87753e+08
	1.00017	0.998816	19.929	0.630314	630.314	0.563925	56392.5	0.408487	2.57738e+06	0.337804	1.69303e+08
	1.00561	0.953453	19.0239	0.59065	590.65	0.555069	55506.9	0.415275	2.62021e+06	0.360833	1.80845e+08
	1.01105	0.906358	18.0842	0.58605	586.05	0.531918	53191.8	0.42176	2.66113e+06	0.307528	1.54129e+08
	1.01649	0.893922	17.8361	0.572024	572.024	0.560137	56013.7	0.400027	2.524e+06	0.332309	1.66549e+08
	1.02192	0.92811	18.5182	0.5713	571.3	0.532687	53268.7	0.381154	2.40492e+06	0.307537	1.54134e+08
	1.02736	0.852042	17.0005	0.581115	581.115	0.51181	51181	0.393153	2.48063e+06	0.325234	1.63003e+08
	1.0328	0.780022	15.5635	0.550081	550.081	0.526604	52660.4	0.399955	2.52354e+06	0.319876	1.60318e+08
	1.03824	0.786792	15.6986	0.525832	525.832	0.496188	49618.8	0.357746	2.25723e+06	0.329843	1.65313e+08
	1.04368	0.775655	15.4763	0.54108	541.08	0.471584	47158.4	0.344289	2.17232e+06	0.306588	1.53658e+08
	1.04911	0.698904	13.945	0.502347	502.347	0.490853	49085.3	0.360737	2.2761e+06	0.298889	1.49799e+08
	1.05455	0.693664	13.8404	0.489114	489.114	0.473724	47372.4	0.329483	2.0789e+06	0.321074	1.60918e+08
	1.05999	0.665768	13.2838	0.510981	510.981	0.463218	46321.8	0.321574	2.029e+06	0.306624	1.53676e+08
	1.06543	0.74741	14.9128	0.469054	469.054	0.465626	46562.6	0.311699	1.96668e+06	0.298146	1.49427e+08
	1.07087	0.719366	14.3532	0.475265	475.265	0.477289	47728.9	0.334954	2.11341e+06	0.288907	1.44796e+08
	1.0763	0.632629	12.6226	0.474779	474.779	0.417698	41769.8	0.347221	2.19082e+06	0.275546	1.381e+08
	1.08174	0.614903	12.2689	0.460656	460.656	0.433238	43323.8	0.299597	1.89033e+06	0.30472	1.52722e+08
	1.08718	0.63249	12.6198	0.430057	430.057	0.459711	45971.1	0.312951	1.97459e+06	0.283042	1.41857e+08
	1.09262	0.596616	11.9041	0.425274	425.274	0.444689	44468.9	0.2793	1.76226e+06	0.288495	1.4459e+08
	1.09805	0.645165	12.8727	0.463802	463.802	0.435064	43506.4	0.29791	1.87969e+06	0.251757	1.26178e+08
	1.10349	0.513291	10.2415	0.47348	473.48	0.402942	40294.2	0.294369	1.85734e+06	0.246094	1.23339e+08
	1.10893	0.59084	11.7888	0.40796	407.96	0.409105	40910.5	0.299019	1.88668e+06	0.281727	1.41198e+08
	1.11437	0.535815	10.6909	0.440166	440.166	0.405598	40559.8	0.276356	1.74369e+06	0.247266	1.23927e+08
	1.11981	0.561023	11.1939	0.418563	418.563	0.397393	39739.3	0.283461	1.78852e+06	0.247255	1.23921e+08
	1.12524	0.474328	9.4641	0.424652	424.652	0.341542	34154.2	0.274975	1.73497e+06	0.243771	1.22175e+08
	1.13068	0.509371	10.1633	0.39885	398.85	0.351576	35157.6	0.27281	1.72131e+06	0.237056	1.18809e+08
	1.13612	0.508091	10.1377	0.394988	394.988	0.389292	38929.2	0.266046	1.67864e+06	0.260528	1.30573e+08
	1.14156	0.499334	9.96302	0.418332	418.332	0.405313	40531.3	0.260427	1.64318e+06	0.242216	1.21395e+08
	1.147	0.449494	8.96859	0.37905	379.05	0.369592	36959.2	0.271344	1.71206e+06	0.217092	1.08804e+08
	1.15243	0.477639	9.53015	0.406139	406.139	0.374986	37498.6	0.272801	1.72126e+06	0.245092	1.22837e+08
	1.15787	0.472816	9.43392	0.372743	372.743	0.37065	37065	0.24084	1.5196e+06	0.234989	1.17774e+08
	1.16331	0.428114	8.542	0.362839	362.839	0.351767	35176.7	0.254647	1.60672e+06	0.229053	1.14798e+08
	1.16875	0.444346	8.86588	0.368096	368.096	0.368637	36863.7	0.247937	1.56438e+06	0.214032	1.0727e+08
	1.17418	0.431	8.59959	0.368811	368.811	0.318268	31826.8	0.244026	1.5397e+06	0.214404	1.07456e+08
	1.17962	0.425594	8.49172	0.352605	352.605	0.36132	36132	0.229262	1.44654e+06	0.219202	1.09861e+08
	1.18506	0.460588	9.18993	0.343212	343.212	0.322064	32206.4	0.226966	1.43206e+06	0.217988	1.09253e+08
	1.1905	0.406092	8.1026	0.362863	362.863	0.318201	31820.1	0.241835	1.52588e+06	0.199843	1.00159e+08
	1.19594	0.461335	9.20485	0.352141	352.141	0.30935	30935	0.236172	1.49015e+06	0.221806	1.11166e+08
	1.20137	0.380609	7.59415	0.332898	332.898	0.320462	32046.2	0.244958	1.54558e+06	0.182138	9.12853e+07
	1.20681	0.386317	7.70804	0.320913	320.913	0.310889	31088.9	0.244546	1.54298e+06	0.194067	9.72641e+07
	1.21225	0.370003	7.38254	0.325726	325.726	0.324777	32477.7	0.219327	1.38386e+06	0.191185	9.58195e+07
	1.21769	0.358563	7.15426	0.329487	329.487	0.321483	32148.3	0.228132	1.43942e+06	0.184493	9.24658e+07
	1.22313	0.357719	7.13742	0.29542	295.42	0.305549	30554.9	0.214116	1.35098e+06	0.199038	9.97555e+07
	1.22856	0.404938	8.07958	0.308757	308.757	0.299813	29981.3	0.226711	1.43045e+06	0.182842	9.1638e+07
	1.234	0.35177	7.01873	0.307052	307.052	0.299707	29970.7	0.211148	1.33225e+06	0.209381	1.04939e+08
	1.23944	0.319367	6.37221	0.295513	295.513	0.292027	29202.7	0.207663	1.31027e+06	0.173148	8.67797e+07
	1.24488	0.369349	7.36949	0.295556	295.556	0.293442	29344.2	0.196503	1.23985e+06	0.179935	9.01809e+07
	1.25031	0.350574	6.99486	0.308502	308.502	0.280812	28081.2	0.194473	1.22704e+06	0.182544	9.14887e+07
	1.25575	0.31927	6.37028	0.286676	286.676	0.296754	29675.4	0.201694	1.2726e+06	0.174773	8.75941e+07
	1.26119	0.315396	6.29299	0.284536	284.536	0.246581	24658.1	0.217399	1.37169e+06	0.174119	8.7266e+07
	1.26663	0.34079	6.79965	0.261861	261.861	0.273228	27322.8	0.196014	1.23676e+06	0.180416	9.04224e+07
	1.27207	0.310563	6.19655	0.294968	294.968	0.267797	26779.7	0.188955	1.19223e+06	0.186346	9.33942e+07
	1.2775	0.321671	6.41819	0.29889	298.89	0.244339	24433.9	0.195512	1.2336e+06	0.182484	9.14587e+07
	1.28294	0.312021	6.22565	0.279953	279.953	0.30762	30762	0.189522	1.1958e+06	0.175601	8.80091e+07
	1.28838	0.296844	5.92281	0.262151	262.151	0.261977	26197.7	0.179732	1.13403e+06	0.172121	8.62649e+07
	1.29382	0.295295	5.89191	0.265125	265.125	0.23108	23108	0.191538	1.20852e+06	0.17508	8.77478e+07
	1.29926	0.291052	5.80724	0.289521	289.521	0.219194	21919.4	0.174457	1.10075e+06	0.169864	8.51336e+07
	1.30469	0.334935	6.68282	0.264119	264.119	0.240641	24064.1	0.19647	1.23964e+06	0.163406	8.1897e+07
	1.31013	0.28274	5.6414	0.287694	287.694	0.227837	22783.7	0.190016	1.19892e+06	0.172913	8.66618e+07
	1.31557	0.301001	6.00576	0.263085	263.085	0.234436	23443.6	0.193085	1.21828e+06	0.189828	9.51392e+07
	1.32101	0.280475	5.5962	0.252076	252.076	0.24469	24469	0.19353	1.22109e+06	0.169017	8.47094e+07
	1.32644	0.259313	5.17397	0.265955	265.955	0.240346	24034.6	0.177138	1.11767e+06	0.161461	8.09222e+07
	1.33188	0.281331	5.6133	0.26919	269.19	0.234782	23478.2	0.172961	1.09131e+06	0.146746	7.3547e+07
	1.33732	0.253223	5.05246	0.266528	266.528	0.229179	22917.9	0.159873	1.00873e+06	0.175316	8.78661e+07
	1.34276	0.274946	5.48589	0.260367	260.367	0.216732	21673.2	0.159483	1.00627e+06	0.161508	8.09455e+07
	1.3482	0.222656	4.44258	0.236608	236.608	0.20336	20336	0.167904	1.0594e+06	0.158202	7.92887e+07
	1.35363	0.28565	5.69946	0.229755	229.755	0.214302	21430.2	0.157392	993077	0.170771	8.55881e+07
	1.35907	0.264795	5.28336	0.240842	240.842	0.206834	20683.4	0.155895	983631	0.155504	7.79366e+07
	1.36451	0.258126	5.15029	0.24267	242.67	0.192289	19228.9	0.156843	989610	0.123332	6.18125e+07
	1.36995	0.246167	4.91168	0.259114	259.114	0.235251	23525.1	0.163443	1.03125e+06	0.143543	7.19419e+07
	1.37539	0.245348	4.89534	0.23579	235.79	0.215043	21504.3	0.164584	1.03846e+06	0.14918	7.47673e+07
	1.38082	0.244011	4.86865	0.232495	232.495	0.1973	19730	0.161642	1.01989e+06	0.145563	7.29545e+07
	1.38626	0.212938	4.24867	0.23202	232.02	0.209775	20977.5	0.142692	900323	0.149456	7.49057e+07
	1.3917	0.222341	4.43628	0.220193	220.193	0.216581	21658.1	0.133003	839193	0.127825	6.40644e+07
	1.39714	0.236465	4.7181	0.23689	236.89	0.201746	20174.6	0.143806	907353	0.131482	6.58971e+07
	1.40257	0.217697	4.34362	0.209964	209.964	0.192735	19273.5	0.154078	972164	0.127713	6.40083e+07
	1.40801	0.239975	4.78814	0.219475	219.475	0.185927	18592.7	0.142457	898843	0.143421	7.18806e+07
	1.41345	0.220782	4.40517	0.222871	222.871	0.212545	21254.5	0.141092	890232	0.109104	5.46818e+07
	1.41889	0.224698	4.48331	0.21998	219.98	0.209502	20950.2	0.149604	943939	0.140392	7.03626e+07
	1.42433	0.22314	4.45223	0.192449	192.449	0.205437	20543.7	0.143492	905372	0.136507	6.84154e+07
	1.42976	0.217659	4.34286	0.196168	196.168	0.206085	20608.5	0.132632	836849	0.11151	5.58871e+07
	1.4352	0.208696	4.16403	0.182636	182.636	0.188916	18891.7	0.134409	848066	0.13668	6.85021e+07
	1.44064	0.190918	3.80931	0.196624	196.624	0.187972	18797.2	0.143565	905837	0.134871	6.75956e+07
	1.44608	0.21554	4.30058	0.202457	202.457	0.195078	19507.8	0.129861	819370	0.136697	6.85107e+07
	1.45152	0.22969	4.58293	0.199594	199.594	0.201349	20134.9	0.135062	852182	0.130971	6.56409e+07
	1.45695	0.222302	4.43551	0.184101	184.101	0.175431	17543.1	0.134562	849027	0.147045	7.36972e+07
	1.46239	0.196043	3.91157	0.200911	200.911	0.171564	17156.4	0.116017	732018	0.135976	6.81494e+07
	1.46783	0.232363	4.63625	0.178165	178.165	0.164508	16450.8	0.125511	791922	0.147512	7.39312e+07
	1.47327	0.200755	4.00558	0.196768	196.768	0.166826	16682.6	0.125326	790755	0.123105	6.16987e+07
	1.4787	0.222609	4.44163	0.189567	189.567	0.172591	17259.1	0.12752	804595	0.144642	7.24926e+07
	1.48414	0.22258	4.44106	0.180517	180.517	0.180051	18005.1	0.127391	803785	0.126708	6.35046e+07
	1.48958	0.205402	4.0983	0.181586	181.586	0.163	16300	0.117967	744319	0.123252	6.17725e+07
	1.49502	0.179651	3.58452	0.185758	185.758	0.155128	15512.8	0.121934	769349	0.112477	5.63722e+07
	1.50046	0.182109	3.63355	0.180023	180.023	0.174278	17427.8	0.131397	829058	0.112891	5.65797e+07
	1.50589	0.223418	4.45778	0.173166	173.166	0.159667	15966.7	0.123055	776425	0.110834	5.55485e+07
	1.51133	0.172111	3.43406	0.18267	182.67	0.144407	14440.7	0.132596	836621	0.121621	6.09549e+07
	1.51677	0.160283	3.19807	0.188497	188.497	0.162813	16281.3	0.123602	779878	0.117424	5.88517e+07
	1.52221	0.198051	3.95163	0.172329	172.329	0.169876	16987.6	0.11421	720615	0.12459	6.24429e+07
	1.52765	0.19799	3.95042	0.174322	174.322	0.168156	16815.6	0.122321	771791	0.120347	6.03163e+07
	1.53308	0.164027	3.27277	0.174554	174.554	0.164701	16470.1	0.120555	760650	0.122992	6.1642e+07
	1.53852	0.168133	3.3547	0.161561	161.561	0.163864	16386.4	0.114694	723671	0.0998911	5.00641e+07
	1.54396	0.16947	3.38137	0.172407	172.407	0.15261	15261	0.113196	714217	0.116072	5.8174e+07
	1.5494	0.171393	3.41975	0.159324	159.324	0.173168	17316.8	0.116826	737121	0.124728	6.25121e+07
	1.55483	0.17029	3.39774	0.154287	154.287	0.172305	17230.5	0.115739	730261	0.123812	6.20528e+07
	1.56027	0.145508	2.90327	0.165714	165.714	0.177651	17765.1	0.11702	738346	0.114749	5.75107e+07
	1.56571	0.195639	3.9035	0.168838	168.838	0.155819	15581.9	0.109826	692952	0.113326	5.67975e+07
	1.57115	0.170598	3.40388	0.151202	151.202	0.16059	16059	0.108577	685075	0.107269	5.37618e+07
	1.57659	0.173794	3.46764	0.162713	162.713	0.138894	13889.4	0.100962	637026	0.0975615	4.88966e+07
	1.58202	0.17449	3.48153	0.160535	160.535	0.157195	15719.5	0.115633	729598	0.116411	5.83436e+07
	1.58746	0.184895	3.68914	0.137742	137.742	0.145954	14595.4	0.108243	682965	0.113246	5.67573e+07
	1.5929	0.1677	3.34605	0.157164	157.164	0.139453	13945.3	0.102627	647530	0.105756	5.30033e+07
	1.59834	0.156099	3.11457	0.159389	159.389	0.123267	12326.7	0.108486	684500	0.0961996	4.8214e+07
	1.60378	0.174776	3.48723	0.150599	150.599	0.13829	13829	0.113918	718772	0.108119	5.41878e+07
	1.60921	0.17486	3.48891	0.151104	151.104	0.150775	15077.5	0.124169	783455	0.101076	5.06581e+07
	1.61465	0.166393	3.31997	0.148922	148.922	0.143117	14311.7	0.0995026	627819	0.123035	6.16636e+07
	1.62009	0.161244	3.21724	0.144735	144.735	0.149721	14972.1	0.101686	641597	0.0926523	4.64362e+07
	1.62553	0.167862	3.34929	0.133974	133.974	0.135501	13550.1	0.0949279	598955	0.106543	5.33982e+07
	1.63096	0.158806	3.16859	0.131253	131.253	0.142273	14227.3	0.101435	640014	0.103595	5.19204e+07
	1.6364	0.152998	3.05271	0.152516	152.516	0.149538	14953.8	0.110603	697856	0.10173	5.0986e+07
	1.64184	0.150824	3.00934	0.131928	131.928	0.129016	12901.6	0.0911587	575173	0.10171	5.0976e+07
	1.64728	0.171576	3.42339	0.13421	134.21	0.133109	13310.9	0.105158	663503	0.087181	4.3694e+07
	1.65272	0.167445	3.34097	0.134254	134.254	0.131043	13104.3	0.101406	639828	0.10176	5.1001e+07
	1.65815	0.155209	3.09683	0.139366	139.366	0.163046	16304.6	0.0976967	616424	0.114606	5.74391e+07
	1.66359	0.182841	3.64817	0.130161	130.161	0.144229	14422.9	0.0955772	603051	0.0949831	4.76043e+07
	1.66903	0.152371	3.04019	0.135556	135.556	0.142259	14225.9	0.101552	640750	0.0924197	4.63196e+07
	1.67447	0.158783	3.16814	0.125221	125.221	0.114797	11479.7	0.106893	674447	0.114935	5.76038e+07
	1.67991	0.16119	3.21616	0.13515	135.15	0.136587	13658.7	0.0967621	610528	0.0951544	4.76902e+07
	1.68534	0.154899	3.09065	0.129569	129.569	0.129319	12931.9	0.0936665	590996	0.0881014	4.41553e+07
	1.69078	0.146309	2.91926	0.126344	126.344	0.117242	11724.2	0.106347	671003	0.0834709	4.18345e+07
	1.69622	0.146033	2.91374	0.116836	116.836	0.142755	14275.5	0.0911284	574981	0.092265	4.6242e+07
	1.70166	0.158455	3.16159	0.115091	115.091	0.121085	12108.5	0.0890917	562130	0.0928516	4.6536e+07
	1.70709	0.149467	2.98226	0.131643	131.643	0.123249	12324.9	0.0999598	630704	0.107347	5.38008e+07
	1.71253	0.146304	2.91916	0.12499	124.99	0.123208	12320.8	0.0807947	509780	0.100797	5.0518e+07
	1.71797	0.136274	2.71902	0.121433	121.433	0.122629	12262.9	0.0955913	603140	0.0880888	4.4149e+07
	1.72341	0.152793	3.04862	0.128064	128.064	0.124871	12487.1	0.0995696	628241	0.0998095	5.00232e+07
	1.72885	0.151242	3.01767	0.127402	127.402	0.123703	12370.3	0.0829721	523518	0.0889381	4.45746e+07
	1.73428	0.134596	2.68555	0.114629	114.629	0.118308	11830.8	0.0919028	579868	0.0776782	3.89313e+07
	1.73972	0.157801	3.14854	0.118758	118.758	0.118334	11833.4	0.0902656	569537	0.0890416	4.46265e+07
	1.74516	0.136907	2.73165	0.125219	125.219	0.122541	12254.1	0.0830114	523767	0.0880322	4.41206e+07
	1.7506	0.128205	2.55802	0.126107	126.107	0.13549	13549	0.0954868	602481	0.0895535	4.48831e+07
	1.75604	0.129568	2.58523	0.107385	107.385	0.116574	11657.4	0.0884214	557901	0.0883659	4.42879e+07
	1.76147	0.14101	2.81351	0.106143	106.143	0.113719	11371.9	0.0936374	590812	0.08694	4.35732e+07
	1.76691	0.125472	2.5035	0.122399	122.399	0.122962	12296.2	0.0887862	560203	0.0871586	4.36828e+07
	1.77235	0.132825	2.65021	0.103865	103.865	0.105713	10571.3	0.0832273	525128	0.0931006	4.66608e+07
	1.77779	0.144114	2.87546	0.101705	101.705	0.111441	11144.1	0.0901276	568666	0.0835571	4.18777e+07
	1.78322	0.133351	2.6607	0.117823	117.823	0.0941074	9410.74	0.0893876	563998	0.0918998	4.6059e+07
	1.78866	0.143356	2.86033	0.116332	116.332	0.114188	11418.9	0.0831813	524839	0.081943	4.10688e+07
	1.7941	0.121014	2.41456	0.108889	108.889	0.103378	10337.8	0.089344	563722	0.0933941	4.68079e+07
	1.79954	0.120796	2.4102	0.104168	104.168	0.113386	11338.6	0.0872059	550232	0.0937875	4.70051e+07
	1.80498	0.134381	2.68124	0.108792	108.792	0.10158	10158	0.0943172	595102	0.0782376	3.92117e+07
	1.81041	0.13637	2.72093	0.107439	107.439	0.112564	11256.4	0.0780899	492714	0.0845246	4.23626e+07
	1.81585	0.126792	2.52984	0.118179	118.179	0.11476	11476	0.0824793	520409	0.0764061	3.82938e+07
	1.82129	0.128307	2.56007	0.100572	100.572	0.121432	12143.2	0.0823789	519776	0.0770965	3.86398e+07
	1.82673	0.115519	2.3049	0.107862	107.862	0.103251	10325.1	0.0896776	565827	0.0958002	4.80138e+07
	1.83217	0.123287	2.4599	0.111093	111.093	0.121659	12165.9	0.0731069	461273	0.0707573	3.54626e+07
	1.8376	0.128163	2.55719	0.106676	106.676	0.112707	11270.7	0.0890125	561631	0.088288	4.42488e+07
	1.84304	0.125426	2.50258	0.104156	104.156	0.10954	10954	0.0787854	497102	0.0872675	4.37374e+07
	1.84848	0.134889	2.69138	0.104811	104.811	0.0892706	8927.06	0.0849869	536231	0.0917751	4.59965e+07
	1.85392	0.111833	2.23137	0.102204	102.204	0.101211	10121.1	0.0779658	491931	0.0934762	4.68491e+07
	1.85935	0.120111	2.39653	0.0990294	99.0294	0.108694	10869.4	0.0776094	489682	0.0843618	4.22811e+07
	1.86479	0.126181	2.51764	0.105647	105.647	0.121258	12125.8	0.0810311	511272	0.0713219	3.57456e+07
	1.87023	0.123318	2.46052	0.101136	101.136	0.105044	10504.4	0.0801205	505526	0.0856879	4.29457e+07
	1.87567	0.125489	2.50383	0.0940243	94.0243	0.0981888	9818.88	0.0735351	463975	0.0843079	4.2254e+07
	1.88111	0.117979	2.35398	0.100892	100.892	0.108063	10806.3	0.0912648	575842	0.0786136	3.94001e+07
	1.88654	0.146794	2.92893	0.100157	100.157	0.105772	10577.2	0.0824698	520349	0.0782127	3.91992e+07
	1.89198	0.137784	2.74915	0.100745	100.745	0.108537	10853.7	0.0791861	499630	0.0799861	4.0088e+07
	1.89742	0.105748	2.10995	0.113475	113.475	0.103882	10388.2	0.0778228	491029	0.0662741	3.32157e+07
	1.90286	0.104191	2.07888	0.0997561	99.7561	0.0993962	9939.62	0.0818213	516258	0.0713691	3.57693e+07
	1.9083	0.134429	2.6822	0.100501	100.501	0.10655	10655	0.0767889	484505	0.0836244	4.19115e+07
	1.91373	0.134035	2.67435	0.0981681	98.1681	0.0895754	8957.54	0.070632	445658	0.0880144	4.41117e+07
	1.91917	0.113455	2.26372	0.0952808	95.2808	0.0982513	9825.13	0.0753211	475244	0.0795321	3.98605e+07
	1.92461	0.123762	2.46937	0.105781	105.781	0.101501	10150.1	0.0821024	518031	0.0839006	4.20499e+07
	1.93005	0.113927	2.27315	0.0954885	95.4885	0.102464	10246.4	0.0788424	497462	0.0717298	3.59501e+07
	1.93548	0.129707	2.58799	0.101359	101.359	0.0994759	9947.59	0.0809694	510882	0.0702318	3.51993e+07
	1.94092	0.110212	2.19902	0.0798349	79.8349	0.0959795	9597.95	0.0759047	478926	0.0723863	3.62791e+07
	1.94636	0.118124	2.35688	0.0950174	95.0174	0.085375	8537.5	0.0811643	512112	0.0874295	4.38185e+07
	1.9518	0.105004	2.0951	0.0787864	78.7864	0.101934	10193.4	0.073995	466877	0.0763577	3.82695e+07
	1.95724	0.105153	2.09807	0.0888439	88.8439	0.0883281	8832.81	0.074277	468656	0.0775395	3.88618e+07
	1.96267	0.112711	2.24887	0.0962253	96.2253	0.0976695	9766.95	0.0828674	522858	0.0764937	3.83377e+07
	1.96811	0.116935	2.33316	0.100737	100.737	0.100331	10033.1	0.0730419	460863	0.079348	3.97682e+07
	1.97355	0.116895	2.33235	0.0916466	91.6466	0.114885	11488.5	0.0834289	526401	0.0692456	3.4705e+07
	1.97899	0.140878	2.81088	0.0842189	84.2189	0.0902107	9021.07	0.0739464	466570	0.0770183	3.86006e+07
	1.98443	0.106377	2.12249	0.0971004	97.1004	0.0951071	9510.71	0.0720002	454291	0.0760092	3.80948e+07
	1.98986	0.115381	2.30215	0.0883804	88.3804	0.0934538	9345.38	0.0713041	449899	0.0709839	3.55762e+07
	1.9953	0.105557	2.10614	0.088632	88.632	0.0973476	9734.76	0.0760643	479933	0.0763945	3.82879e+07
	2.00074	0.126353	2.52107	0.0958746	95.8746	0.0953141	9531.41	0.0737286	465196	0.0745568	3.73669e+07
	2.00618	0.11758	2.34604	0.0999574	99.9574	0.0997871	9978.71	0.0722018	455563	0.0702957	3.52313e+07
	2.01161	0.109964	2.19407	0.0944161	94.4161	0.084632	8463.2	0.0749448	472870	0.0888417	4.45263e+07
	2.01705	0.100713	2.00949	0.0896772	89.6772	0.0862574	8625.74	0.0717445	452677	0.0839942	4.20968e+07
	2.02249	0.110847	2.21169	0.0902043	90.2043	0.0897263	8972.63	0.0710903	448550	0.0735675	3.68711e+07
	2.02793	0.101059	2.0164	0.0904814	90.4814	0.100496	10049.6	0.0683257	431106	0.0861492	4.31769e+07
	2.03337	0.0996017	1.98732	0.0935964	93.5964	0.0883783	8837.83	0.075207	474524	0.0749082	3.7543e+07
	2.0388	0.104347	2.082	0.0870611	87.0611	0.105139	10513.9	0.0731322	461433	0.0765333	3.83575e+07
	2.04424	0.113845	2.2715	0.0773297	77.3297	0.101815	10181.5	0.0727831	459230	0.0796915	3.99404e+07
	2.04968	0.104514	2.08532	0.0947745	94.7745	0.0993118	9931.18	0.0749688	473021	0.0821474	4.11712e+07
	2.05512	0.09492	1.8939	0.082208	82.208	0.0894314	8943.14	0.0668069	421523	0.0713351	3.57523e+07
	2.06056	0.0962221	1.91988	0.0730216	73.0216	0.0965154	9651.54	0.0724226	456955	0.0743263	3.72514e+07
	2.06599	0.104039	2.07585	0.0816295	81.6295	0.0941622	9416.22	0.0791782	499581	0.0813072	4.07502e+07
	2.07143	0.103662	2.06832	0.081468	81.468	0.0961085	9610.85	0.0705296	445012	0.0770787	3.86309e+07
	2.07687	0.113003	2.25471	0.0763467	76.3467	0.0880974	8809.74	0.0734237	463272	0.0826603	4.14283e+07
	2.08231	0.0952242	1.89997	0.0853005	85.3005	0.0873367	8733.67	0.0679899	428987	0.0711385	3.56537e+07
	2.08774	0.114984	2.29423	0.0842482	84.2482	0.094123	9412.3	0.0710392	448227	0.0659762	3.30664e+07
	2.09318	0.0985689	1.96671	0.0934639	93.4639	0.0909278	9092.78	0.068885	434635	0.0972853	4.87582e+07
	2.09862	0.0975423	1.94623	0.0828007	82.8007	0.0836043	8360.43	0.0663861	418868	0.0699336	3.50499e+07
	2.10406	0.0895883	1.78752	0.0797786	79.7786	0.0771057	7710.57	0.0693899	437821	0.0629881	3.15688e+07
	2.1095	0.0934265	1.8641	0.0783779	78.3779	0.0955519	9555.19	0.0654564	413002	0.0668122	3.34854e+07
	2.11493	0.0912305	1.82029	0.072792	72.792	0.112685	11268.5	0.0658725	415627	0.0786305	3.94086e+07
	2.12037	0.11675	2.32946	0.0879854	87.9854	0.106761	10676.1	0.0663686	418758	0.0687755	3.44694e+07
	2.12581	0.116829	2.33105	0.0782689	78.2689	0.0958547	9585.47	0.0632077	398813	0.0787727	3.94799e+07
	2.13125	0.110256	2.1999	0.085668	85.668	0.0863348	8633.48	0.0627668	396032	0.0684667	3.43146e+07
	2.13669	0.0871341	1.73855	0.0786276	78.6276	0.0868755	8687.55	0.0656674	414333	0.0630181	3.15839e+07
	2.14212	0.0909899	1.81549	0.100289	100.289	0.0856792	8567.93	0.0711448	448893	0.0684082	3.42853e+07
	2.14756	0.103167	2.05846	0.0786055	78.6055	0.0859238	8592.38	0.06322	398891	0.0709127	3.55405e+07
	2.153	0.0969955	1.93531	0.0776124	77.6124	0.103881	10388.1	0.0683946	431541	0.0748415	3.75096e+07
	2.15844	0.0978159	1.95168	0.0826435	82.6435	0.0919389	9193.89	0.0694016	437895	0.0745492	3.73631e+07
	2.16387	0.0917057	1.82977	0.0730486	73.0486	0.0918167	9181.67	0.0667944	421444	0.0717662	3.59683e+07
	2.16931	0.104649	2.08802	0.079447	79.447	0.0930085	9300.85	0.0744643	469838	0.0726114	3.63919e+07
	2.17475	0.100659	2.00841	0.0778728	77.8728	0.0860589	8605.89	0.0689272	434901	0.066306	3.32317e+07
	2.18019	0.0892912	1.78159	0.0737231	73.7231	0.0863129	8631.29	0.0711711	449059	0.0699069	3.50364e+07
	2.18563	0.0963455	1.92234	0.0725136	72.5136	0.0905534	9055.34	0.069705	439809	0.0748533	3.75155e+07
	2.19106	0.0872847	1.74156	0.08395	83.95	0.0915394	9153.94	0.0682289	430495	0.0789374	3.95624e+07
	2.1965	0.11006	2.19599	0.081225	81.225	0.0834683	8346.83	0.06762	426653	0.0679575	3.40594e+07
	2.20194	0.0908506	1.81271	0.0820592	82.0592	0.0959325	9593.25	0.0634112	400098	0.0798744	4.00321e+07
	2.20738	0.0917343	1.83034	0.073746	73.746	0.0978593	9785.93	0.0732407	462118	0.0689763	3.457e+07
	2.21282	0.0976962	1.9493	0.0820461	82.0461	0.0846007	8460.07	0.0628341	396457	0.0666349	3.33966e+07
	2.21825	0.108761	2.17008	0.0802674	80.2674	0.087977	8797.7	0.0647714	408680	0.0671392	3.36493e+07
	2.22369	0.108729	2.16942	0.076137	76.137	0.0791778	7917.78	0.0653651	412426	0.070863	3.55156e+07
	2.22913	0.100726	2.00975	0.0788658	78.8658	0.0857554	8575.54	0.0616085	388723	0.0694543	3.48096e+07
	2.23457	0.0873837	1.74353	0.0773836	77.3836	0.0818064	8180.64	0.0618051	389964	0.0693528	3.47587e+07
	2.24	0.078563	1.56754	0.0839724	83.9724	0.0937118	9371.18	0.0677131	427241	0.0634974	3.18241e+07
	2.24544	0.104329	2.08164	0.0837527	83.7527	0.0785884	7858.84	0.0660189	416551	0.0850243	4.26131e+07
	2.25088	0.0946536	1.88859	0.0791514	79.1514	0.0856782	8567.82	0.0630725	397960	0.0703574	3.52622e+07
	2.25632	0.0853218	1.70239	0.0819562	81.9562	0.0798957	7989.57	0.0617448	389583	0.0745138	3.73453e+07
	2.26176	0.084011	1.67624	0.0878388	87.8388	0.0915596	9155.96	0.0656353	414131	0.0744105	3.72936e+07
	2.26719	0.0849909	1.69579	0.0835282	83.5282	0.0849721	8497.21	0.0707653	446499	0.072916	3.65446e+07
	2.27263	0.0874502	1.74486	0.076052	76.052	0.0849683	8496.83	0.0649783	409985	0.0799988	4.00944e+07
	2.27807	0.0888307	1.77241	0.0787157	78.7157	0.0729398	7293.98	0.0734456	463410	0.0694917	3.48284e+07
	2.28351	0.0877733	1.75131	0.0731778	73.1778	0.0746464	7464.64	0.0625187	394466	0.0664447	3.33013e+07
	2.28894	0.0940522	1.87659	0.0826004	82.6004	0.0825304	8253.04	0.063583	401181	0.0672687	3.37142e+07
	2.29438	0.0859248	1.71443	0.0809374	80.9374	0.0734856	7348.56	0.0617468	389596	0.0677534	3.39571e+07
	2.29982	0.0923442	1.84251	0.0788564	78.8564	0.0732816	7328.16	0.0602361	380064	0.0660435	3.31001e+07
	2.30526	0.0854215	1.70438	0.0751641	75.1641	0.0847831	8478.31	0.069314	437341	0.0583779	2.92583e+07
	2.3107	0.0939682	1.87491	0.076165	76.165	0.0887158	8871.58	0.0625917	394927	0.069866	3.5016e+07
	2.31613	0.0949345	1.89419	0.0759443	75.9443	0.0980461	9804.61	0.0693528	437587	0.0652459	3.27004e+07
	2.32157	0.0920367	1.83637	0.0797372	79.7372	0.0921048	9210.48	0.0582053	367250	0.0636144	3.18827e+07
	2.32701	0.0746344	1.48915	0.0742229	74.2229	0.0831396	8313.96	0.0529507	334096	0.077461	3.88225e+07
	2.33245	0.0799487	1.59519	0.0697918	69.7918	0.0853299	8532.99	0.0552299	348477	0.0762684	3.82248e+07
	2.33789	0.0771961	1.54027	0.0689316	68.9316	0.092254	9225.4	0.0658368	415402	0.0724025	3.62872e+07
	2.34332	0.0878966	1.75377	0.0767187	76.7187	0.0800922	8009.22	0.0624772	394204	0.0621666	3.11571e+07
	2.34876	0.0996703	1.98868	0.0778604	77.8604	0.0693016	6930.16	0.0602897	380402	0.06952	3.48425e+07
	2.3542	0.0864557	1.72502	0.0756393	75.6393	0.0793155	7931.55	0.0615904	388609	0.0602314	3.01872e+07
	2.35964	0.0833586	1.66322	0.0797002	79.7002	0.0764654	7646.54	0.0623549	393433	0.077782	3.89834e+07
	2.36507	0.0949431	1.89436	0.0712558	71.2558	0.076678	7667.8	0.0707319	446288	0.0624142	3.12812e+07
	2.37051	0.103041	2.05594	0.07461	74.61	0.0800783	8007.83	0.0640074	403859	0.0682855	3.42238e+07
	2.37595	0.0877003	1.74985	0.0822981	82.2981	0.0839966	8399.66	0.0552459	348578	0.0651009	3.26277e+07
	2.38139	0.102502	2.04519	0.0746898	74.6898	0.0800096	8000.96	0.0611166	385620	0.0665259	3.33419e+07
	2.38683	0.0833361	1.66277	0.071988	71.988	0.0860584	8605.84	0.0679412	428680	0.0677859	3.39734e+07
	2.39226	0.0748518	1.49349	0.0794878	79.4878	0.0807603	8076.03	0.0636346	401507	0.0604283	3.02859e+07
	2.3977	0.0911639	1.81896	0.076723	76.723	0.0794719	7947.19	0.061228	386322	0.0664911	3.33245e+07
	2.40314	0.0951569	1.89863	0.074507	74.507	0.0835459	8354.59	0.0693481	437557	0.0682175	3.41897e+07
	2.40858	0.0997664	1.9906	0.0781529	78.1529	0.0626323	6263.23	0.0570728	360105	0.0519279	2.60256e+07
	2.41402	0.0993109	1.98151	0.0796519	79.6519	0.0767362	7673.62	0.0645626	407362	0.0612263	3.06858e+07
	2.41945	0.0872936	1.74174	0.0770174	77.0174	0.0925005	9250.05	0.0631507	398454	0.0648638	3.25089e+07
	2.42489	0.0881819	1.75946	0.0710239	71.0239	0.0777685	7776.85	0.0515159	325044	0.0671871	3.36733e+07
	2.43033	0.0917608	1.83087	0.0763055	76.3055	0.0791109	7911.09	0.0656815	414423	0.0657928	3.29745e+07
	2.43577	0.0758367	1.51314	0.0769341	76.9341	0.0830401	8304.01	0.0688749	434571	0.0724665	3.63193e+07
	2.4412	0.0857141	1.71022	0.0663766	66.3766	0.0845516	8455.16	0.0667507	421169	0.0762299	3.82055e+07
	2.44664	0.0760368	1.51713	0.0737101	73.7101	0.0827581	8275.81	0.057945	365609	0.0747808	3.74792e+07
	2.45208	0.0822307	1.64072	0.0654027	65.4027	0.0819113	8191.13	0.0604136	381184	0.0651987	3.26768e+07
	2.45752	0.0859086	1.7141	0.0768161	76.8161	0.0782249	7822.49	0.0627899	396178	0.0606093	3.03766e+07
	2.46296	0.0687134	1.37101	0.0679369	67.9369	0.0785958	7859.58	0.0546218	344640	0.0594714	2.98063e+07
	2.46839	0.0920993	1.83762	0.0702132	70.2132	0.0784839	7848.39	0.0631072	398180	0.0706259	3.53968e+07
	2.47383	0.0843108	1.68222	0.0797222	79.7222	0.0767801	7678.01	0.0607163	383094	0.0788716	3.95295e+07
	2.47927	0.0845208	1.68641	0.0699175	69.9175	0.0827659	8276.59	0.0648288	409042	0.0713	3.57347e+07
	2.48471	0.0779022	1.55435	0.0773256	77.3256	0.0753678	7536.78	0.0655364	413507	0.0691998	3.46821e+07
	2.49015	0.0938096	1.87175	0.0694878	69.4878	0.0839056	8390.56	0.0622229	392600	0.0719329	3.60519e+07
	2.49558	0.0833721	1.66349	0.0689364	68.9364	0.0745083	7450.83	0.0594377	375027	0.0651957	3.26753e+07
	2.50102	0.0968742	1.93289	0.0676159	67.6159	0.0833682	8336.82	0.0600812	379087	0.0722305	3.6201e+07
	2.50646	0.0716436	1.42948	0.0668473	66.8473	0.074471	7447.1	0.0619595	390938	0.0724378	3.63049e+07
	2.5119	0.0800544	1.59729	0.0725298	72.5298	0.0744124	7441.24	0.0585579	369475	0.0701234	3.5145e+07
	2.51733	0.0762836	1.52206	0.0686159	68.6159	0.0733258	7332.58	0.0657064	414579	0.0677761	3.39685e+07
	2.52277	0.0925474	1.84656	0.0626988	62.6988	0.0622544	6225.44	0.061977	391048	0.0689192	3.45414e+07
	2.52821	0.0847249	1.69048	0.0668278	66.8278	0.0842941	8429.41	0.0614032	387428	0.0745942	3.73857e+07
	2.53365	0.0809031	1.61423	0.0741108	74.1108	0.0664384	6643.84	0.0594422	375055	0.0575879	2.88623e+07
	2.53909	0.0853636	1.70323	0.0692984	69.2984	0.0753425	7534.25	0.0559217	352842	0.0654572	3.28063e+07
	2.54452	0.076494	1.52626	0.0673077	67.3077	0.0644826	6448.26	0.0598011	377320	0.0727907	3.64818e+07
	2.54996	0.0762013	1.52042	0.0701558	70.1558	0.0864926	8649.26	0.0614248	387564	0.0684441	3.43033e+07
	2.5554	0.0780075	1.55645	0.0656074	65.6074	0.0739245	7392.45	0.0568131	358466	0.0682218	3.41919e+07
	2.56084	0.0764638	1.52565	0.0803353	80.3353	0.0692266	6922.66	0.0538084	339508	0.0708229	3.54955e+07
	2.56628	0.0765601	1.52757	0.0705818	70.5818	0.0876883	8768.83	0.0615339	388253	0.0698687	3.50173e+07
	2.57171	0.0786482	1.56924	0.0699782	69.9782	0.0867481	8674.81	0.063518	400772	0.0662979	3.32277e+07
	2.57715	0.09	1.79574	0.0705551	70.5551	0.0758642	7586.42	0.0580314	366154	0.0740785	3.71272e+07
	2.58259	0.0774436	1.5452	0.0722852	72.2852	0.083015	8301.5	0.0582158	367317	0.062641	3.13948e+07
	2.58803	0.0705387	1.40743	0.0651176	65.1176	0.0755034	7550.34	0.0553879	349474	0.0694572	3.48111e+07
	2.59346	0.077336	1.54306	0.0678203	67.8203	0.0685883	6858.83	0.06289	396809	0.0664254	3.32916e+07
	2.5989	0.0790992	1.57824	0.0742181	74.2181	0.0836828	8368.28	0.0614132	387491	0.0630436	3.15967e+07
	2.60434	0.0803435	1.60306	0.0680252	68.0252	0.0834498	8344.98	0.0578718	365146	0.0671153	3.36373e+07
	2.60978	0.0784236	1.56476	0.0704797	70.4797	0.0803273	8032.73	0.0592108	373595	0.0637047	3.1928e+07
	2.61522	0.0824812	1.64572	0.0722655	72.2655	0.0865617	8656.17	0.0597813	377195	0.0616969	3.09217e+07
	2.62065	0.082594	1.64797	0.0692134	69.2134	0.0714684	7146.84	0.0591319	373097	0.0641513	3.21518e+07
	2.62609	0.090701	1.80972	0.072691	72.691	0.0716782	7167.82	0.0637656	402334	0.0672132	3.36864e+07
	2.63153	0.0896107	1.78797	0.0700649	70.0649	0.0834666	8346.66	0.0605906	382301	0.0616239	3.08851e+07
	2.63697	0.0673739	1.34429	0.0778011	77.8011	0.0857481	8574.81	0.0625324	394553	0.0652461	3.27005e+07
	2.64241	0.0844843	1.68568	0.0681409	68.1409	0.0678157	6781.57	0.0615802	388545	0.0739937	3.70847e+07
	2.64784	0.0710936	1.4185	0.0707484	70.7484	0.0814804	8148.04	0.0586996	370370	0.061202	3.06736e+07
	2.65328	0.0838035	1.6721	0.0623751	62.3751	0.0695612	6956.12	0.058708	370422	0.0659131	3.30348e+07
	2.65872	0.083042	1.65691	0.0728949	72.8949	0.0775948	7759.48	0.057131	360472	0.0604398	3.02916e+07
	2.66416	0.077424	1.54481	0.0715307	71.5307	0.0710716	7107.16	0.0553886	349478	0.0643964	3.22747e+07
	2.66959	0.0891836	1.77945	0.0678356	67.8356	0.071352	7135.2	0.0559016	352716	0.0704739	3.53206e+07
	2.67503	0.0726448	1.44945	0.0639936	63.9936	0.0772349	7723.49	0.0563092	355287	0.0616644	3.09054e+07
	2.68047	0.0700539	1.39776	0.0803589	80.3589	0.0787518	7875.18	0.0591441	373174	0.0542561	2.71925e+07
	2.68591	0.0704178	1.40502	0.0625796	62.5796	0.0830299	8302.99	0.060321	380600	0.0720219	3.60965e+07
	2.69135	0.0860059	1.71604	0.0673988	67.3988	0.0773282	7732.82	0.0663016	418335	0.0621067	3.11271e+07
	2.69678	0.094491	1.88534	0.0699548	69.9548	0.0885632	8856.32	0.0619479	390865	0.0595265	2.98339e+07
	2.70222	0.089704	1.78983	0.0731759	73.1759	0.0780438	7804.38	0.064483	406860	0.0811759	4.06843e+07
	2.70766	0.0821534	1.63918	0.0660695	66.0695	0.0667074	6670.74	0.0699989	441663	0.0673514	3.37557e+07
	2.7131	0.0841624	1.67926	0.0635625	63.5625	0.0798655	7986.55	0.0613239	386928	0.0734369	3.68056e+07
	2.71854	0.0796537	1.5893	0.0672895	67.2895	0.0648299	6482.99	0.0643881	406262	0.0637725	3.19619e+07
	2.72397	0.0731587	1.45971	0.0652985	65.2985	0.0673019	6730.19	0.0694272	438056	0.0688222	3.44928e+07
	2.72941	0.0840057	1.67613	0.0667435	66.7435	0.0836577	8365.77	0.0633944	399992	0.0672642	3.3712e+07
	2.73485	0.0820133	1.63638	0.0649025	64.9025	0.0758706	7587.06	0.058372	368302	0.0725755	3.63739e+07
	2.74029	0.0766323	1.52901	0.068625	68.625	0.0807992	8079.92	0.0589857	372175	0.0772541	3.87188e+07
	2.74572	0.065738	1.31165	0.0649448	64.9448	0.0772483	7724.83	0.0667893	421412	0.0761127	3.81467e+07
	2.75116	0.071981	1.43621	0.0771802	77.1802	0.0723195	7231.95	0.0554977	350167	0.0714734	3.58216e+07
	2.7566	0.0813663	1.62347	0.0639357	63.9357	0.0718653	7186.53	0.0609638	384655	0.0759071	3.80437e+07
	2.76204	0.087258	1.74103	0.0782676	78.2676	0.0844627	8446.27	0.0558609	352458	0.067035	3.35971e+07
	2.76748	0.0779554	1.55541	0.0748795	74.8795	0.0742696	7426.96	0.062697	395591	0.0708899	3.55291e+07
	2.77291	0.0833639	1.66333	0.070603	70.603	0.0748294	7482.94	0.0644036	406359	0.0619575	3.10523e+07
	2.77835	0.0727519	1.45159	0.0718885	71.8885	0.0766054	7660.54	0.0678878	428343	0.0655862	3.2871e+07
	2.78379	0.0677408	1.35161	0.0661222	66.1222	0.0766535	7665.35	0.0582868	367765	0.0710008	3.55847e+07
	2.78923	0.0708654	1.41395	0.0614683	61.4683	0.0715418	7154.18	0.0544294	343426	0.0647967	3.24753e+07
	2.79467	0.0711205	1.41904	0.0718789	71.8789	0.0817616	8176.16	0.055655	351159	0.0666897	3.3424e+07
	2.8001	0.0817906	1.63194	0.0671601	67.1601	0.0814377	8143.77	0.0539373	340321	0.0657734	3.29648e+07
	2.80554	0.0812325	1.6208	0.0712948	71.2948	0.08888	8888	0.0641695	404882	0.0630303	3.159e+07
	2.81098	0.0772003	1.54035	0.0740899	74.0899	0.0880531	8805.31	0.0637571	402280	0.069424	3.47944e+07
	2.81642	0.0780049	1.5564	0.0701383	70.1383	0.0898153	8981.53	0.060038	378814	0.0664153	3.32865e+07
	2.82185	0.0724858	1.44628	0.0727155	72.7155	0.0816838	8168.38	0.0629602	397252	0.0717275	3.59489e+07
	2.82729	0.0774167	1.54467	0.0686773	68.6773	0.0829591	8295.91	0.0546376	344740	0.0812944	4.07437e+07
	2.83273	0.0675637	1.34807	0.0771559	77.1559	0.0796157	7961.57	0.066759	421221	0.0664511	3.33044e+07
	2.83817	0.0705302	1.40726	0.0686192	68.6192	0.0872815	8728.15	0.0638321	402754	0.0691922	3.46782e+07
	2.84361	0.0732499	1.46153	0.0640176	64.0176	0.0876784	8767.84	0.0590142	372355	0.0612388	3.06921e+07
	2.84904	0.0765901	1.52817	0.0713564	71.3564	0.0679541	6795.41	0.0555485	350487	0.0630663	3.1608e+07
	2.85448	0.059579	1.18876	0.0685068	68.5068	0.082562	8256.2	0.0558054	352108	0.0756712	3.79254e+07
	2.85992	0.0846926	1.68984	0.0704208	70.4208	0.065683	6568.3	0.0530107	334475	0.0720361	3.61036e+07
	2.86536	0.0881094	1.75801	0.0646585	64.6585	0.0797381	7973.81	0.0616975	389285	0.0671635	3.36615e+07
	2.8708	0.0736773	1.47006	0.0622046	62.2046	0.080562	8056.2	0.0644728	406796	0.075078	3.76281e+07
	2.87623	0.0795965	1.58816	0.0622361	62.2361	0.0700466	7004.66	0.0585466	369404	0.0678996	3.40304e+07
	2.88167	0.0792848	1.58194	0.0729405	72.9405	0.0704317	7043.17	0.0631087	398189	0.0710568	3.56127e+07
	2.88711	0.0710334	1.4173	0.0619564	61.9564	0.076607	7660.7	0.0613164	386880	0.0710777	3.56233e+07
	2.89255	0.0855187	1.70632	0.0746325	74.6325	0.0721974	7219.74	0.0610738	385349	0.0755822	3.78808e+07
	2.89798	0.0666884	1.33061	0.0790319	79.0319	0.0764371	7643.71	0.0679485	428726	0.0626795	3.14141e+07
	2.90342	0.0759381	1.51516	0.0741307	74.1307	0.0725729	7257.29	0.0685153	432302	0.0784695	3.93279e+07
	2.90886	0.0771615	1.53958	0.0647299	64.7299	0.0711583	7115.83	0.0543695	343048	0.0709172	3.55428e+07
	2.9143	0.0669609	1.33604	0.0784106	78.4106	0.0664021	6640.21	0.0506188	319383	0.0548193	2.74747e+07
	2.91974	0.0773791	1.54392	0.0647073	64.7073	0.0753259	7532.59	0.057521	362933	0.062881	3.15151e+07
	2.92517	0.0847648	1.69128	0.0712022	71.2022	0.0792778	7927.78	0.0635868	401205	0.0587318	2.94356e+07
	2.93061	0.0807404	1.61098	0.0731119	73.1119	0.0856095	8560.95	0.0600884	379132	0.065434	3.27947e+07
	2.93605	0.0775936	1.5482	0.0669525	66.9525	0.0728482	7284.82	0.0662576	418057	0.0750365	3.76073e+07
	2.94149	0.0735002	1.46652	0.0652397	65.2397	0.0684556	6845.56	0.0640774	404301	0.0766695	3.84258e+07
	2.94693	0.0633292	1.26358	0.0642886	64.2886	0.0830792	8307.92	0.063222	398904	0.0694285	3.47967e+07
	2.95236	0.0707666	1.41198	0.0795003	79.5003	0.0879779	8797.79	0.0569652	359426	0.0664632	3.33105e+07
	2.9578	0.0773698	1.54373	0.0761165	76.1165	0.0807146	8071.46	0.0675834	426422	0.0819853	4.109e+07
	2.96324	0.0726848	1.45025	0.075018	75.018	0.0783187	7831.87	0.0694722	438340	0.0659646	3.30606e+07
	2.96868	0.0761426	1.51924	0.0669448	66.9448	0.0682627	6826.27	0.059423	374934	0.0781202	3.91528e+07
	2.97411	0.0810642	1.61744	0.0646146	64.6146	0.0746195	7461.95	0.0618006	389935	0.0737151	3.69451e+07
	2.97955	0.0779872	1.55605	0.0739147	73.9147	0.0802834	8028.34	0.0645793	407468	0.074156	3.7166e+07
	2.98499	0.0690153	1.37704	0.0783048	78.3048	0.0758622	7586.22	0.0551152	347754	0.063881	3.20164e+07
	2.99043	0.0795794	1.58782	0.0791419	79.1419	0.0845849	8458.49	0.0676682	426957	0.0717801	3.59753e+07
	2.99587	0.0653797	1.3045	0.0705757	70.5757	0.0838864	8388.64	0.0614235	387556	0.0690069	3.45854e+07
	3.0013	0.0821325	1.63876	0.0713484	71.3484	0.079501	7950.1	0.0668832	422004	0.0696765	3.4921e+07
	3.00674	0.0838836	1.6737	0.0770691	77.0691	0.0798155	7981.55	0.0580492	366266	0.0764065	3.8294e+07
	3.01218	0.0736137	1.46879	0.0713003	71.3003	0.0855669	8556.69	0.0644683	406768	0.0781374	3.91615e+07
	3.01762	0.0771902	1.54015	0.0723525	72.3525	0.0777681	7776.82	0.0626049	395010	0.0666073	3.33827e+07
	3.02306	0.061694	1.23096	0.073641	73.641	0.0799788	7997.88	0.0569117	359088	0.0673395	3.37497e+07
	3.02849	0.0718296	1.43319	0.0733308	73.3308	0.0886553	8865.53	0.0637638	402323	0.0774316	3.88077e+07
	3.03393	0.0729601	1.45575	0.0622056	62.2056	0.087423	8742.3	0.0687035	433490	0.0741825	3.71793e+07
	3.03937	0.0691559	1.37984	0.0711694	71.1694	0.0782525	7825.25	0.0657517	414865	0.0691943	3.46793e+07
	3.04481	0.0727377	1.45131	0.0643519	64.3519	0.0829077	8290.77	0.0648342	409076	0.0714374	3.58035e+07
	3.05024	0.0746675	1.48981	0.0785758	78.5758	0.0787482	7874.82	0.0581349	366807	0.0624336	3.12909e+07
	3.05568	0.0786228	1.56873	0.0641486	64.1486	0.081512	8151.2	0.0583514	368172	0.0746493	3.74133e+07
	3.06112	0.0630582	1.25818	0.0671537	67.1537	0.076539	7653.9	0.0678021	427802	0.0770256	3.86042e+07
	3.06656	0.0738696	1.47389	0.0637862	63.7862	0.0649171	6491.71	0.0608713	384072	0.071227	3.5698e+07
	3.072	0.0887743	1.77128	0.0743722	74.3722	0.0699943	6999.43	0.0598305	377505	0.0665948	3.33765e+07
	3.07743	0.0897155	1.79006	0.0605244	60.5244	0.0772629	7726.29	0.0655157	413376	0.0717386	3.59545e+07
	3.08287	0.0665476	1.3278	0.0671364	67.1364	0.0692019	6920.19	0.0693613	437640	0.0766292	3.84056e+07
	3.08831	0.0830171	1.65641	0.0719481	71.9481	0.0771233	7712.33	0.0587577	370736	0.0738289	3.70021e+07
	3.09375	0.0785018	1.56632	0.0758715	75.8715	0.085157	8515.7	0.0645488	407275	0.0765563	3.8369e+07
	3.09919	0.0839047	1.67412	0.068791	68.791	0.0739702	7397.02	0.0676276	426701	0.0667306	3.34445e+07
	3.10462	0.0866562	1.72902	0.06859	68.59	0.0913327	9133.27	0.0651739	411219	0.0725815	3.63769e+07
	3.11006	0.0828853	1.65378	0.0633516	63.3516	0.0717127	7171.27	0.0665791	420086	0.0737987	3.6987e+07
	3.1155	0.0768272	1.53291	0.0753894	75.3894	0.0779777	7797.77	0.0675981	426515	0.0799014	4.00455e+07
	3.12094	0.0660479	1.31783	0.0725514	72.5514	0.074088	7408.8	0.0662048	417724	0.0700485	3.51074e+07
	3.12637	0.0720925	1.43843	0.0813743	81.3743	0.0718841	7188.42	0.0604074	381145	0.0644682	3.23107e+07
	3.13181	0.0861317	1.71855	0.075128	75.128	0.0940589	9405.89	0.0710966	448589	0.0895296	4.48711e+07
	3.13725	0.0775609	1.54754	0.0640046	64.0046	0.0807852	8078.52	0.0674414	425526	0.0579859	2.90618e+07
	3.14269	0.0838958	1.67394	0.0661291	66.1291	0.0830949	8309.49	0.0587014	370381	0.0611818	3.06635e+07
	3.14813	0.0730351	1.45724	0.0714326	71.4326	0.0824739	8247.39	0.0729346	460186	0.0694358	3.48003e+07
	3.15356	0.065944	1.31576	0.0651512	65.1512	0.0759126	7591.26	0.0705521	445154	0.0743136	3.7245e+07
	3.159	0.0792252	1.58075	0.067288	67.288	0.0763769	7637.69	0.0597269	376851	0.0699847	3.50755e+07
	3.16444	0.066544	1.32773	0.0678486	67.8486	0.0861387	8613.87	0.0694079	437934	0.0780058	3.90955e+07
	3.16988	0.0863217	1.72234	0.065782	65.782	0.0787795	7877.95	0.0708256	446879	0.0652369	3.26959e+07
	3.17532	0.0877754	1.75135	0.065388	65.388	0.0801141	8011.41	0.0651709	411200	0.0680164	3.4089e+07
	3.18075	0.0793975	1.58419	0.0696764	69.6764	0.0862496	8624.96	0.0592853	374065	0.0858542	4.3029e+07
	3.18619	0.0562566	1.12247	0.078141	78.141	0.0770561	7705.61	0.0679113	428491	0.0694166	3.47907e+07
	3.19163	0.0838599	1.67322	0.0770115	77.0115	0.0720348	7203.48	0.0607413	383252	0.0725807	3.63765e+07
	3.19707	0.0746223	1.48891	0.0796727	79.6727	0.064209	6420.9	0.062458	394083	0.0754896	3.78344e+07
	3.2025	0.0778349	1.55301	0.0768939	76.8939	0.0743694	7436.94	0.0574592	362543	0.0867898	4.34979e+07
	3.20794	0.0854024	1.704	0.0702437	70.2437	0.0966262	9662.62	0.0671842	423904	0.0684707	3.43166e+07
	3.21338	0.0775109	1.54655	0.0715787	71.5787	0.0832873	8328.73	0.0591566	373253	0.072351	3.62614e+07
	3.21882	0.0850706	1.69738	0.0656693	65.6693	0.0816033	8160.33	0.0666886	420777	0.0714992	3.58345e+07
	3.22426	0.0796161	1.58855	0.0696754	69.6754	0.0766946	7669.46	0.0638475	402851	0.0812824	4.07377e+07
	3.22969	0.0796602	1.58943	0.0799507	79.9507	0.0801148	8011.48	0.0570363	359874	0.0714265	3.57981e+07
	3.23513	0.0879807	1.75545	0.0726549	72.6549	0.0796281	7962.81	0.0663489	418633	0.0820307	4.11127e+07
	3.24057	0.0669464	1.33576	0.076006	76.006	0.0784019	7840.19	0.0713003	449875	0.0815705	4.08821e+07
	3.24601	0.0833468	1.66299	0.0762156	76.2156	0.100159	10015.9	0.0694447	438166	0.0742311	3.72037e+07
	3.25145	0.0949306	1.89411	0.0668938	66.8938	0.0768948	7689.48	0.0623964	393695	0.0789001	3.95437e+07
	3.25688	0.0723589	1.44375	0.0612754	61.2754	0.0848714	8487.14	0.0769446	485487	0.0709181	3.55433e+07
	3.26232	0.074306	1.4826	0.0730093	73.0093	0.0866482	8664.82	0.0614184	387524	0.0789604	3.9574e+07
	3.26776	0.0936955	1.86947	0.0729396	72.9396	0.0820591	8205.91	0.0656795	414409	0.0668087	3.34837e+07
	3.2732	0.0905805	1.80732	0.0660258	66.0258	0.0826262	8262.62	0.0773999	488360	0.0706666	3.54172e+07
	3.27863	0.078979	1.57584	0.068567	68.567	0.0640693	6406.93	0.0590549	372611	0.0755363	3.78578e+07
	3.28407	0.0744134	1.48474	0.0771601	77.1601	0.0803416	8034.16	0.0639328	403389	0.0763795	3.82804e+07
	3.28951	0.076261	1.52161	0.0798379	79.8379	0.0898097	8980.97	0.0682752	430787	0.079585	3.9887e+07
	3.29495	0.0772987	1.54231	0.0784528	78.4528	0.0719958	7199.58	0.0620987	391816	0.0776013	3.88928e+07
	3.30039	0.0872862	1.74159	0.0697981	69.7981	0.0816132	8161.32	0.0600633	378974	0.0737139	3.69445e+07
	3.30582	0.0711213	1.41906	0.0743807	74.3807	0.0826648	8266.48	0.0643632	406104	0.0781799	3.91828e+07
	3.31126	0.0747644	1.49175	0.0694058	69.4058	0.0910903	9109.03	0.0697461	440068	0.0734346	3.68045e+07
	3.3167	0.0683924	1.36461	0.0746502	74.6502	0.0816216	8162.16	0.0617015	389310	0.0664378	3.32978e+07
	3.32214	0.0925202	1.84602	0.0787494	78.7494	0.0726265	7262.65	0.0708136	446804	0.0705272	3.53473e+07
	3.32758	0.0997237	1.98975	0.066285	66.285	0.0775523	7755.23	0.0677428	427428	0.070928	3.55482e+07
	3.33301	0.0939382	1.87431	0.079548	79.548	0.0823714	8237.14	0.0683673	431368	0.0771929	3.86881e+07
	3.33845	0.0876319	1.74849	0.0721069	72.1069	0.0934375	9343.75	0.0638324	402755	0.07075	3.5459e+07
	3.34389	0.0659233	1.31534	0.0843585	84.3585	0.0722816	7228.16	0.0675468	426192	0.0815216	4.08576e+07
	3.34933	0.0783797	1.56388	0.0777527	77.7527	0.0769133	7691.33	0.0647367	408461	0.0709242	3.55463e+07
	3.35476	0.0620403	1.23787	0.0746845	74.6845	0.0818739	8187.39	0.0696277	439321	0.075771	3.79755e+07
	3.3602	0.0650005	1.29693	0.0754762	75.4762	0.0829067	8290.67	0.060293	380423	0.0805164	4.03538e+07
	3.36564	0.073119	1.45892	0.0737003	73.7003	0.0803528	8035.28	0.0630562	397858	0.0688191	3.44912e+07
	3.37108	0.0815417	1.62697	0.0661643	66.1643	0.0718424	7184.24	0.0702724	443389	0.0710432	3.56059e+07
	3.37652	0.0857675	1.71129	0.0751642	75.1642	0.0749003	7490.03	0.0664747	419427	0.0693889	3.47768e+07
	3.38195	0.0768981	1.53432	0.062249	62.249	0.0807954	8079.54	0.0724707	457259	0.0691321	3.46481e+07
	3.38739	0.0778316	1.55295	0.0776465	77.6465	0.0752538	7525.38	0.0515339	325157	0.0697098	3.49376e+07
	3.39283	0.0774407	1.54514	0.081273	81.273	0.0800286	8002.86	0.0670196	422865	0.0724143	3.62931e+07
	3.39827	0.0880592	1.75701	0.0831398	83.1398	0.0729957	7299.57	0.076047	479824	0.0800914	4.01408e+07
	3.40371	0.0715258	1.42713	0.0690943	69.0943	0.0854321	8543.21	0.0775489	489300	0.0753129	3.77459e+07
	3.40914	0.0752318	1.50107	0.0717767	71.7767	0.0967026	9670.26	0.0682877	430866	0.0682422	3.42021e+07
	3.41458	0.07182	1.433	0.0870017	87.0017	0.0873454	8734.54	0.0707879	446642	0.0775627	3.88734e+07
	3.42002	0.0869205	1.73429	0.0748176	74.8176	0.089798	8979.8	0.0650528	410456	0.0701049	3.51357e+07
	3.42546	0.07559	1.50822	0.0797478	79.7478	0.0850242	8502.42	0.0667471	421146	0.0814918	4.08427e+07
	3.43089	0.0698741	1.39417	0.0672597	67.2597	0.0851966	8519.66	0.0766415	483575	0.0756726	3.79261e+07
	3.43633	0.0725891	1.44834	0.0722228	72.2228	0.0873641	8736.41	0.069353	437588	0.0673024	3.37311e+07
	3.44177	0.071614	1.42889	0.0783811	78.3811	0.0813648	8136.48	0.0680889	429612	0.0740829	3.71294e+07
	3.44721	0.0695212	1.38713	0.073426	73.426	0.0872948	8729.48	0.0606866	382907	0.0695132	3.48391e+07
	3.45265	0.0803046	1.60229	0.0673753	67.3753	0.0833685	8336.85	0.0689898	435296	0.0881749	4.41921e+07
	3.45808	0.0732646	1.46182	0.0743708	74.3708	0.0803983	8039.83	0.0579275	365498	0.080678	4.04348e+07
	3.46352	0.0846943	1.68987	0.0830279	83.0279	0.0806672	8066.72	0.0674231	425411	0.0815475	4.08706e+07
	3.46896	0.075717	1.51075	0.0774499	77.4499	0.0854909	8549.09	0.0694895	438449	0.0828614	4.15291e+07
	3.4744	0.0880538	1.7569	0.0731321	73.1321	0.086421	8642.1	0.0621963	392432	0.0722215	3.61965e+07
	3.47984	0.0755028	1.50648	0.0873335	87.3335	0.0864306	8643.06	0.0693188	437372	0.0716536	3.59119e+07
	3.48527	0.0723339	1.44325	0.0699423	69.9423	0.0905623	9056.23	0.0680072	429096	0.0786027	3.93947e+07
	3.49071	0.0779046	1.5544	0.0712576	71.2576	0.0848657	8486.57	0.0640774	404301	0.0780838	3.91346e+07
	3.49615	0.0881841	1.7595	0.0690913	69.0913	0.0915129	9151.29	0.06316	398513	0.0741727	3.71744e+07
	3.50159	0.0805577	1.60734	0.0768959	76.8959	0.0775522	7755.22	0.0843931	532484	0.0999238	5.00805e+07
	3.50702	0.0804308	1.6048	0.0736823	73.6823	0.0947742	9477.42	0.0710691	448416	0.0728854	3.65292e+07
	3.51246	0.0692612	1.38194	0.0769608	76.9608	0.0807009	8070.09	0.0693606	437636	0.0735774	3.68761e+07
	3.5179	0.0821837	1.63978	0.0824885	82.4886	0.0675058	6750.58	0.0720034	454311	0.0725125	3.63423e+07
	3.52334	0.078039	1.55708	0.0814558	81.4558	0.0899745	8997.45	0.0629389	397118	0.0813634	4.07783e+07
	3.52878	0.0848806	1.69359	0.078033	78.033	0.0877128	8771.28	0.0717965	453005	0.0778876	3.90363e+07
	3.53421	0.0725433	1.44743	0.0721834	72.1834	0.0744557	7445.57	0.0775688	489426	0.0769412	3.85619e+07
	3.53965	0.0860376	1.71668	0.0707382	70.7382	0.0806098	8060.98	0.0782886	493968	0.0874485	4.38281e+07
	3.54509	0.0767588	1.53154	0.0803032	80.3032	0.107628	10762.8	0.0722967	456161	0.0768706	3.85266e+07
	3.55053	0.085649	1.70892	0.0679421	67.9421	0.0828702	8287.02	0.0687885	434026	0.0782372	3.92115e+07
	3.55597	0.0625901	1.24884	0.0835884	83.5884	0.0697727	6977.27	0.0696419	439411	0.0872586	4.37329e+07
	3.5614	0.0850543	1.69706	0.0840207	84.0207	0.0882471	8824.71	0.0714729	450963	0.0849451	4.25734e+07
	3.56684	0.111129	2.21731	0.0837835	83.7835	0.0744033	7440.33	0.0793088	500405	0.0754189	3.7799e+07
	3.57228	0.0815964	1.62806	0.077047	77.047	0.0825635	8256.35	0.0676882	427083	0.0802788	4.02347e+07
	3.57772	0.0919344	1.83433	0.0795864	79.5864	0.0797524	7975.24	0.0669609	422495	0.0770745	3.86288e+07
	3.58315	0.0790106	1.57647	0.0808669	80.8669	0.0969091	9690.91	0.072687	458624	0.0782308	3.92083e+07
	3.58859	0.0882523	1.76086	0.0736525	73.6525	0.0873669	8736.69	0.081494	514193	0.0747266	3.7452e+07
	3.59403	0.0855872	1.70769	0.0856044	85.6044	0.0876505	8765.05	0.0702966	443541	0.0892491	4.47305e+07
	3.59947	0.0776136	1.54859	0.0867745	86.7745	0.103662	10366.2	0.0785246	495457	0.0752325	3.77056e+07
	3.60491	0.0749467	1.49538	0.0811366	81.1366	0.0860426	8604.26	0.0794195	501103	0.0783369	3.92615e+07
	3.61034	0.0776512	1.54935	0.0864282	86.4282	0.0855276	8552.76	0.0770411	486096	0.0803987	4.02948e+07
	3.61578	0.0913724	1.82312	0.0749674	74.9674	0.0938001	9380.01	0.0748421	472222	0.0836771	4.19379e+07
	3.62122	0.0718921	1.43444	0.0807474	80.7474	0.095263	9526.3	0.0665618	419977	0.0853107	4.27566e+07
	3.62666	0.0936276	1.86812	0.0837973	83.7973	0.0957692	9576.92	0.0694628	438281	0.0777403	3.89624e+07
	3.6321	0.0790012	1.57628	0.0769895	76.9895	0.100503	10050.3	0.0637072	401966	0.0971424	4.86865e+07
	3.63753	0.0786658	1.56959	0.0742941	74.2941	0.0848838	8488.38	0.0690232	435507	0.0784071	3.92966e+07
	3.64297	0.0867752	1.73139	0.0819242	81.9242	0.0900467	9004.67	0.0711371	448845	0.067857	3.40091e+07
	3.64841	0.0873097	1.74206	0.0844265	84.4265	0.0865778	8657.78	0.0700124	441748	0.0735051	3.68398e+07
	3.65385	0.0921609	1.83885	0.0717517	71.7517	0.0847637	8476.37	0.068184	430212	0.0804657	4.03284e+07
	3.65928	0.0725462	1.44749	0.0819137	81.9137	0.0875423	8754.23	0.0700463	441962	0.0731544	3.66641e+07
	3.66472	0.0729323	1.45519	0.086695	86.695	0.0903271	9032.71	0.0796474	502541	0.0784246	3.93054e+07
	3.67016	0.0861501	1.71892	0.0851002	85.1002	0.0840159	8401.59	0.0723969	456794	0.0866042	4.34049e+07
	3.6756	0.0903384	1.80249	0.0828829	82.8829	0.0913088	9130.88	0.0759341	479112	0.081504	4.08488e+07
	3.68104	0.0921926	1.83948	0.0812464	81.2464	0.0814013	8140.13	0.0737883	465573	0.0708473	3.55077e+07
	3.68647	0.0864113	1.72413	0.0797054	79.7054	0.0942627	9426.27	0.074846	472247	0.0882117	4.42106e+07
	3.69191	0.0748822	1.4941	0.0745044	74.5044	0.0959522	9595.22	0.0740595	467284	0.0921121	4.61654e+07
	3.69735	0.0860407	1.71674	0.0876916	87.6916	0.0930497	9304.97	0.0789823	498345	0.0737126	3.69438e+07
	3.70279	0.0841053	1.67812	0.0741874	74.1874	0.102637	10263.7	0.0703235	443711	0.0784303	3.93083e+07
	3.70823	0.094787	1.89125	0.0884469	88.4469	0.100304	10030.4	0.0759786	479393	0.087396	4.38017e+07
	3.71366	0.0652151	1.30121	0.0875974	87.5974	0.0970246	9702.46	0.0781115	492851	0.0891322	4.46719e+07
	3.7191	0.0697828	1.39235	0.0830887	83.0887	0.10508	10508	0.0779741	491983	0.0873218	4.37646e+07
	3.72454	0.0873839	1.74354	0.0835119	83.5119	0.0929724	9297.24	0.0670039	422766	0.0841343	4.21671e+07
	3.72998	0.0871462	1.7388	0.0946065	94.6065	0.102475	10247.5	0.0758382	478507	0.0879963	4.41026e+07
	3.73541	0.0893131	1.78203	0.0846291	84.6291	0.0836748	8367.48	0.0775944	489588	0.0882265	4.4218e+07
	3.74085	0.0922133	1.8399	0.090565	90.565	0.0868581	8685.81	0.0770454	486124	0.0879973	4.41031e+07
	3.74629	0.0824698	1.64549	0.0875623	87.5623	0.0862862	8628.62	0.0821225	518158	0.0749717	3.75749e+07
	3.75173	0.115663	2.30778	0.0785231	78.5231	0.0964731	9647.31	0.079865	503914	0.0893186	4.47653e+07
	3.75717	0.0803289	1.60277	0.0907075	90.7075	0.0845956	8459.56	0.073826	465810	0.0859593	4.30817e+07
	3.7626	0.0971832	1.93906	0.0844216	84.4216	0.10152	10152	0.0793587	500720	0.0923153	4.62672e+07
	3.76804	0.0800588	1.59738	0.0827207	82.7207	0.100492	10049.2	0.0841565	530991	0.0742685	3.72224e+07
	3.77348	0.0768377	1.53311	0.0784295	78.4295	0.0857232	8572.32	0.072686	458618	0.0698124	3.49891e+07
	3.77892	0.0706081	1.40882	0.0852329	85.2329	0.10131	10131	0.0840541	530346	0.0910419	4.56291e+07
	3.78436	0.0883623	1.76306	0.086857	86.857	0.0965225	9652.25	0.0720596	454665	0.0789636	3.95756e+07
	3.78979	0.0850666	1.6973	0.0728997	72.8997	0.0866201	8662.01	0.0689485	435036	0.0839633	4.20813e+07
	3.79523	0.0759233	1.51487	0.0817896	81.7896	0.0876603	8766.03	0.069584	439046	0.0856363	4.29198e+07
	3.80067	0.0951058	1.89761	0.0767539	76.7539	0.0941442	9414.42	0.0774352	488583	0.086653	4.34294e+07
	3.80611	0.0899779	1.79529	0.0843735	84.3735	0.0945452	9454.52	0.0714101	450568	0.0947376	4.74813e+07
	3.81154	0.079594	1.58811	0.0760457	76.0457	0.0921317	9213.17	0.0746154	470791	0.0956787	4.7953e+07
	3.81698	0.0722031	1.44064	0.0752326	75.2326	0.0869225	8692.25	0.0807957	509787	0.0970274	4.86289e+07
	3.82242	0.0803923	1.60404	0.0776121	77.6121	0.0931616	9316.16	0.0855118	539543	0.0927728	4.64965e+07
	3.82786	0.0909922	1.81553	0.0859004	85.9004	0.0958578	9585.78	0.0777205	490383	0.0983417	4.92876e+07
	3.8333	0.0853703	1.70336	0.0737848	73.7848	0.0943763	9437.63	0.0729406	460224	0.0806184	4.04049e+07
	3.83873	0.0893767	1.7833	0.0898236	89.8236	0.092077	9207.7	0.0760649	479937	0.0919294	4.60739e+07
	3.84417	0.0955289	1.90605	0.0856914	85.6914	0.0777466	7774.66	0.077877	491371	0.0773217	3.87527e+07
	3.84961	0.0938776	1.87311	0.0838701	83.8701	0.0802791	8027.91	0.0766794	483814	0.0817006	4.09473e+07
	3.85505	0.0938191	1.87194	0.082526	82.526	0.0803104	8031.04	0.0827756	522279	0.0986822	4.94583e+07
	3.86049	0.0880151	1.75613	0.0780078	78.0078	0.101379	10137.9	0.0792972	500332	0.0698513	3.50086e+07
	3.86592	0.0910074	1.81584	0.0865804	86.5804	0.0850257	8502.57	0.0722544	455894	0.0828044	4.15005e+07
	3.87136	0.0820457	1.63703	0.08288	82.88	0.0814146	8141.46	0.0788009	497200	0.0949013	4.75633e+07
	3.8768	0.0918868	1.83338	0.0878173	87.8173	0.096926	9692.6	0.0792228	499862	0.0854799	4.28414e+07
	3.88224	0.094961	1.89472	0.100247	100.247	0.0984188	9841.88	0.0769263	485372	0.096146	4.81872e+07
	3.88767	0.089404	1.78384	0.0923974	92.3974	0.0835313	8353.13	0.0751357	474074	0.0928704	4.65454e+07
	3.89311	0.0781022	1.55834	0.0969225	96.9225	0.0840652	8406.52	0.0804184	507406	0.0901067	4.51603e+07
	3.89855	0.0835061	1.66617	0.0758438	75.8438	0.0887221	8872.21	0.0767278	484120	0.0780443	3.91148e+07
	3.90399	0.0902186	1.8001	0.0828648	82.8648	0.0842514	8425.14	0.0770211	485970	0.0944064	4.73153e+07
	3.90943	0.0824734	1.64556	0.0903422	90.3422	0.0986774	9867.74	0.0681314	429880	0.0926902	4.64552e+07
	3.91486	0.0762583	1.52155	0.0861088	86.1088	0.0933167	9331.67	0.0739214	466413	0.0915057	4.58615e+07
	3.9203	0.10436	2.08225	0.0895921	89.5921	0.097693	9769.3	0.0731243	461383	0.0937171	4.69698e+07
	3.92574	0.0905532	1.80677	0.0880691	88.0691	0.0838446	8384.46	0.0779321	491718	0.0849536	4.25776e+07
	3.93118	0.0853173	1.7023	0.0794813	79.4813	0.0885034	8850.34	0.0779406	491772	0.0978097	4.9021e+07
	3.93662	0.0781879	1.56005	0.0938443	93.8443	0.106473	10647.3	0.080847	510110	0.0848436	4.25225e+07
	3.94205	0.0792353	1.58095	0.0806703	80.6703	0.0909208	9092.08	0.0679443	428700	0.10084	5.05398e+07
	3.94749	0.0802655	1.60151	0.0894732	89.4732	0.103075	10307.5	0.0787501	496880	0.0779125	3.90487e+07
	3.95293	0.100041	1.99608	0.0876786	87.6786	0.0968752	9687.52	0.0715637	451536	0.0815901	4.08919e+07
	3.95837	0.102925	2.05363	0.0939293	93.9293	0.0867995	8679.95	0.0826255	521332	0.0806159	4.04037e+07
	3.9638	0.0782545	1.56138	0.0903015	90.3015	0.0965247	9652.47	0.0754988	476365	0.0886711	4.44408e+07
	3.96924	0.0939911	1.87537	0.0898901	89.8901	0.088257	8825.7	0.0798345	503721	0.0903693	4.52919e+07
	3.97468	0.0790846	1.57795	0.0975105	97.5105	0.0747071	7470.71	0.0796218	502380	0.0930613	4.66412e+07
	3.98012	0.0905007	1.80573	0.101768	101.768	0.0990523	9905.23	0.0808517	510140	0.0941077	4.71656e+07
	3.98556	0.0810198	1.61656	0.0890963	89.0963	0.102028	10202.8	0.0771416	486730	0.081089	4.06408e+07
	3.99099	0.0899498	1.79473	0.0858134	85.8134	0.0927703	9277.03	0.087069	549369	0.0940811	4.71522e+07
	3.99643	0.0896594	1.78894	0.0873759	87.3759	0.0887385	8873.85	0.0837415	528373	0.0944842	4.73543e+07
	4.00187	0.0859238	1.71441	0.0863588	86.3588	0.0954664	9546.64	0.0821909	518590	0.0990313	4.96332e+07
	4.00731	0.0969809	1.93502	0.0908603	90.8603	0.0998631	9986.31	0.0735835	464281	0.0824993	4.13476e+07
	4.01275	0.0911227	1.81814	0.0977466	97.7466	0.103419	10341.9	0.0794542	501322	0.0951129	4.76694e+07
	4.01818	0.0698686	1.39406	0.0942584	94.2584	0.0980088	9800.88	0.0738132	465730	0.0921217	4.61702e+07
	4.02362	0.0867849	1.73159	0.101526	101.526	0.0899406	8994.06	0.0820057	517421	0.0912207	4.57186e+07
	4.02906	0.0929141	1.85388	0.0997777	99.7777	0.09358	9358	0.0946131	596969	0.0857361	4.29699e+07
	4.0345	0.102963	2.05438	0.0977904	97.7904	0.0875218	8752.18	0.073496	463729	0.107115	5.36845e+07
	4.03993	0.0935225	1.86602	0.0915118	91.5118	0.102204	10220.4	0.0765224	482824	0.0897631	4.49881e+07
	4.04537	0.0985023	1.96538	0.0925301	92.5301	0.0910607	9106.07	0.0851383	537186	0.0900828	4.51484e+07
	4.05081	0.0966676	1.92877	0.0893724	89.3724	0.0951145	9511.45	0.0810718	511528	0.0971782	4.87045e+07
	4.05625	0.0956304	1.90808	0.0751835	75.1835	0.0871934	8719.34	0.0819899	517322	0.0939508	4.70869e+07
	4.06169	0.0857352	1.71064	0.0983587	98.3587	0.103453	10345.3	0.0830092	523753	0.0849962	4.2599e+07
	4.06712	0.0945003	1.88553	0.0877192	87.7192	0.0855389	8553.89	0.0793287	500530	0.0880353	4.41222e+07
	4.07256	0.100442	2.00407	0.0753395	75.3395	0.092819	9281.9	0.0981583	619337	0.0824556	4.13257e+07
	4.078	0.0819724	1.63556	0.0897569	89.7569	0.0985093	9850.93	0.0879016	554622	0.0937261	4.69743e+07
	4.08344	0.0860965	1.71785	0.0885175	88.5175	0.102647	10264.7	0.0890865	562098	0.075769	3.79745e+07
	4.08887	0.0943481	1.88249	0.0966547	96.6547	0.091088	9108.8	0.0889369	561154	0.0868219	4.3514e+07
	4.09431	0.0807053	1.61028	0.0923183	92.3183	0.10188	10188	0.0795542	501953	0.0847217	4.24614e+07
	4.09975	0.0726343	1.44925	0.0940937	94.0937	0.0941194	9411.94	0.0725173	457554	0.0906615	4.54384e+07
	4.10519	0.0871607	1.73908	0.0964532	96.4532	0.088285	8828.5	0.0744192	469553	0.098611	4.94225e+07
	4.11063	0.0956168	1.90781	0.0988342	98.8342	0.118379	11837.9	0.0844173	532637	0.096467	4.8348e+07
	4.11606	0.0841921	1.67985	0.103927	103.927	0.102705	10270.5	0.0873875	551378	0.0951807	4.77034e+07
	4.1215	0.0954556	1.90459	0.0935148	93.5148	0.105462	10546.2	0.0859633	542392	0.0936284	4.69253e+07
	4.12694	0.0883206	1.76223	0.099711	99.711	0.0849644	8496.44	0.0891638	562585	0.100713	5.04761e+07
	4.13238	0.0878499	1.75284	0.0927411	92.7411	0.0982755	9827.55	0.0788891	497757	0.100169	5.02036e+07
	4.13782	0.0744155	1.48479	0.0852262	85.2262	0.0919655	9196.55	0.0848804	535559	0.0807158	4.04537e+07
	4.14325	0.100304	2.00133	0.0975241	97.5241	0.0958339	9583.39	0.0809632	510843	0.0817778	4.0986e+07
	4.14869	0.0954421	1.90432	0.0924096	92.4096	0.105289	10528.9	0.0866501	546725	0.0828434	4.15201e+07
	4.15413	0.0860228	1.71638	0.0906519	90.6519	0.123924	12392.4	0.0805557	508272	0.0885164	4.43633e+07
	4.15957	0.105579	2.10657	0.0949717	94.9717	0.0943005	9430.05	0.0834958	526823	0.0879796	4.40942e+07
	4.165	0.0867751	1.73139	0.0991797	99.1797	0.107514	10751.4	0.0813017	512979	0.0905406	4.53778e+07
	4.17044	0.0763475	1.52333	0.0925959	92.5959	0.101742	10174.2	0.0892834	563340	0.101305	5.07728e+07
	4.17588	0.0815897	1.62793	0.0913173	91.3173	0.0847567	8475.67	0.0814253	513759	0.100034	5.0136e+07
	4.18132	0.0783438	1.56316	0.0904472	90.4472	0.100292	10029.2	0.0799948	504733	0.0866202	4.34129e+07
	4.18676	0.0826596	1.64928	0.100966	100.966	0.101263	10126.3	0.0838416	529005	0.0868991	4.35527e+07
	4.19219	0.0835721	1.66748	0.0911538	91.1538	0.0884695	8846.95	0.0840111	530074	0.0971743	4.87025e+07
	4.19763	0.0744911	1.48629	0.093234	93.234	0.0966972	9669.72	0.0877628	553746	0.0953495	4.7788e+07
	4.20307	0.0955367	1.90621	0.0954835	95.4835	0.0864705	8647.05	0.0781648	493187	0.0922449	4.6232e+07
	4.20851	0.0914525	1.82472	0.0898502	89.8502	0.114725	11472.5	0.0906212	571781	0.0944071	4.73156e+07
	4.21395	0.092658	1.84877	0.0960832	96.0832	0.0981434	9814.34	0.0876762	553199	0.073761	3.69681e+07
	4.21938	0.0966143	1.92771	0.0959585	95.9585	0.10277	10277	0.0762063	480829	0.0946196	4.74222e+07
	4.22482	0.0937547	1.87065	0.0958165	95.8165	0.0861354	8613.54	0.0886756	559505	0.097441	4.88362e+07
	4.23026	0.094885	1.8932	0.0869783	86.9783	0.103312	10331.2	0.0918095	579279	0.0951601	4.7693e+07
	4.2357	0.0947833	1.89118	0.0948156	94.8156	0.0946259	9462.59	0.089702	565982	0.0987994	4.9517e+07
	4.24113	0.0856726	1.70939	0.0991662	99.1662	0.10599	10599	0.085727	540901	0.0963315	4.82801e+07
	4.24657	0.101125	2.01771	0.105325	105.325	0.08765	8765	0.0858377	541599	0.081421	4.08072e+07
	4.25201	0.100865	2.01253	0.09182	91.82	0.104145	10414.5	0.090058	568228	0.0871673	4.36871e+07
	4.25745	0.0862905	1.72172	0.0872001	87.2001	0.0887966	8879.66	0.0955685	602996	0.093352	4.67868e+07
	4.26289	0.096257	1.92058	0.0943628	94.3628	0.100849	10084.9	0.0872231	550340	0.0926544	4.64372e+07
	4.26832	0.102294	2.04104	0.0967802	96.7802	0.100876	10087.6	0.0836815	527994	0.103237	5.17411e+07
	4.27376	0.080704	1.61026	0.0903218	90.3218	0.0942033	9420.33	0.0894183	564191	0.100905	5.05723e+07
	4.2792	0.103803	2.07114	0.0943243	94.3243	0.110049	11004.9	0.0884375	558003	0.104058	5.21523e+07
	4.28464	0.10124	2.02	0.104707	104.707	0.0935471	9354.71	0.0911193	574924	0.104146	5.21966e+07
	4.29008	0.101602	2.02722	0.0993499	99.3499	0.113967	11396.7	0.0879531	554947	0.100334	5.02859e+07
	4.29551	0.0848861	1.6937	0.0934399	93.4399	0.108844	10884.4	0.0947821	598035	0.0927416	4.64809e+07
	4.30095	0.0828365	1.6528	0.0963371	96.3371	0.0974027	9740.27	0.0911312	574999	0.107939	5.40975e+07
	4.30639	0.105188	2.09877	0.093305	93.305	0.106853	10685.3	0.0938093	591896	0.0834354	4.18168e+07
	4.31183	0.0834999	1.66604	0.101118	101.118	0.107871	10787.1	0.0880807	555752	0.103358	5.18019e+07
	4.31726	0.0944605	1.88473	0.104222	104.222	0.108157	10815.7	0.0865967	546388	0.101989	5.11157e+07
	4.3227	0.0983153	1.96165	0.107059	107.059	0.10603	10603	0.0873934	551415	0.0972612	4.87461e+07
	4.32814	0.107122	2.13736	0.0894799	89.4799	0.107437	10743.7	0.0931668	587843	0.109231	5.4745e+07
	4.33358	0.116742	2.3293	0.0992496	99.2496	0.0953571	9535.71	0.0933296	588870	0.101474	5.08572e+07
	4.33902	0.10056	2.00644	0.0963491	96.3491	0.100633	10063.3	0.0843444	532177	0.0923014	4.62603e+07
	4.34445	0.0870668	1.73721	0.0963	96.3	0.0936595	9365.95	0.0925516	583961	0.100647	5.04428e+07
	4.34989	0.103241	2.05992	0.105155	105.155	0.112391	11239.1	0.0849518	536010	0.0990501	4.96427e+07
	4.35533	0.0972594	1.94058	0.103492	103.492	0.105137	10513.7	0.101491	640367	0.10081	5.05248e+07
	4.36077	0.0849696	1.69537	0.103259	103.259	0.118624	11862.4	0.0975274	615356	0.0987951	4.95149e+07
	4.36621	0.082441	1.64491	0.102809	102.809	0.102539	10253.9	0.0884895	558331	0.095627	4.7927e+07
	4.37164	0.0914534	1.82473	0.0947829	94.7829	0.0963538	9635.38	0.0868124	547749	0.105643	5.29467e+07
	4.37708	0.0987358	1.97004	0.0971359	97.1359	0.112986	11298.6	0.0806121	508628	0.113973	5.71218e+07
	4.38252	0.0902565	1.80085	0.0962016	96.2016	0.111108	11110.8	0.0801031	505416	0.0930198	4.66203e+07
	4.38796	0.105746	2.10991	0.0935765	93.5765	0.120933	12093.3	0.0864746	545618	0.09912	4.96777e+07
	4.39339	0.0995646	1.98658	0.0998346	99.8346	0.102729	10272.9	0.0832685	525389	0.105078	5.26636e+07
	4.39883	0.101275	2.02071	0.113544	113.544	0.107936	10793.6	0.0917644	578994	0.106227	5.32398e+07
	4.40427	0.0796445	1.58912	0.107102	107.102	0.11011	11011	0.0855502	539785	0.100443	5.0341e+07
	4.40971	0.0892009	1.77979	0.100312	100.312	0.113797	11379.7	0.0914044	576723	0.0936911	4.69568e+07
	4.41515	0.0868322	1.73253	0.10083	100.83	0.113111	11311.1	0.0993378	626779	0.107089	5.36718e+07
	4.42058	0.09687	1.93281	0.103641	103.641	0.10011	10011	0.083665	527890	0.0969655	4.85978e+07
	4.42602	0.105489	2.10477	0.0994015	99.4015	0.112905	11290.5	0.0869471	548599	0.090732	4.54737e+07
	4.43146	0.101578	2.02675	0.109075	109.075	0.120868	12086.8	0.0927964	585506	0.104503	5.23753e+07
	4.4369	0.107586	2.14663	0.098794	98.794	0.123981	12398.1	0.0892117	562888	0.098404	4.93188e+07
	4.44234	0.0918045	1.83174	0.0967688	96.7688	0.111664	11166.4	0.0826595	521546	0.0940293	4.71263e+07
	4.44777	0.0949242	1.89399	0.107183	107.183	0.112608	11260.8	0.0904896	570951	0.100863	5.05513e+07
	4.45321	0.0820481	1.63707	0.108215	108.215	0.118444	11844.4	0.0835707	527295	0.104594	5.24213e+07
	4.45865	0.108063	2.15614	0.101275	101.275	0.111509	11150.9	0.0999965	630936	0.0955498	4.78884e+07
	4.46409	0.0951237	1.89797	0.103394	103.394	0.102159	10215.9	0.0906867	572194	0.0946898	4.74573e+07
	4.46952	0.0843757	1.68352	0.100559	100.559	0.112929	11292.9	0.0966281	609682	0.103337	5.17911e+07
	4.47496	0.0913553	1.82278	0.120595	120.595	0.0996001	9960.01	0.0943036	595016	0.0822382	4.12167e+07
	4.4804	0.0987646	1.97061	0.111503	111.503	0.108034	10803.4	0.0924722	583460	0.0893612	4.47867e+07
	4.48584	0.0987435	1.97019	0.0989593	98.9593	0.106863	10686.3	0.0927832	585422	0.098727	4.94807e+07
	4.49128	0.0997855	1.99098	0.10002	100.02	0.104069	10406.9	0.0955066	602606	0.108584	5.44207e+07
	4.49671	0.0894458	1.78468	0.106647	106.647	0.100405	10040.5	0.0986335	622335	0.0992684	4.9752e+07
	4.50215	0.0958933	1.91332	0.10301	103.01	0.100393	10039.3	0.0962335	607192	0.0954569	4.78418e+07
	4.50759	0.0894351	1.78447	0.101792	101.792	0.110984	11098.4	0.0942196	594485	0.101708	5.09749e+07
	4.51303	0.101796	2.0311	0.105225	105.225	0.0992781	9927.81	0.0963967	608222	0.0961754	4.82019e+07
	4.51847	0.105458	2.10415	0.0965367	96.5367	0.104479	10447.9	0.0899914	567808	0.0934164	4.68191e+07
	4.5239	0.0966638	1.9287	0.103032	103.032	0.105122	10512.2	0.0873037	550849	0.0852282	4.27153e+07
	4.52934	0.113233	2.25929	0.106544	106.544	0.0985494	9854.94	0.0906311	571844	0.102354	5.12987e+07
	4.53478	0.118378	2.36195	0.0982467	98.2467	0.114803	11480.3	0.103209	651205	0.103124	5.16843e+07
	4.54022	0.0990871	1.97705	0.106583	106.583	0.106714	10671.4	0.0917052	578621	0.108063	5.41599e+07
	4.54565	0.0917063	1.82978	0.0895746	89.5746	0.0902554	9025.54	0.100319	632968	0.107635	5.39455e+07
	4.55109	0.0974722	1.94483	0.105226	105.226	0.10689	10689	0.0830303	523886	0.0986926	4.94635e+07
	4.55653	0.0938773	1.8731	0.114142	114.142	0.0967341	9673.41	0.092249	582052	0.0935748	4.68985e+07
	4.56197	0.0964242	1.92392	0.105627	105.627	0.11529	11529	0.106104	669474	0.107512	5.38834e+07
	4.56741	0.0907488	1.81068	0.108426	108.426	0.0999747	9997.47	0.0902112	569194	0.105655	5.29527e+07
	4.57284	0.096054	1.91653	0.104782	104.782	0.105887	10588.7	0.0867094	547099	0.0979888	4.91107e+07
	4.57828	0.0896418	1.78859	0.0975681	97.5681	0.111642	11164.2	0.0819682	517184	0.108781	5.45198e+07
	4.58372	0.0938084	1.87172	0.0945082	94.5082	0.112995	11299.5	0.0880197	555367	0.11001	5.51354e+07
	4.58916	0.0831119	1.6583	0.0958382	95.8382	0.114445	11444.5	0.0996174	628543	0.116416	5.83464e+07
	4.5946	0.0958557	1.91257	0.0992049	99.2049	0.0966103	9661.03	0.0896176	565449	0.100732	5.04855e+07
	4.60003	0.0974177	1.94374	0.113252	113.252	0.114306	11430.6	0.103969	655997	0.117714	5.89966e+07
	4.60547	0.0902929	1.80158	0.106375	106.375	0.101041	10104.1	0.0966451	609789	0.0894356	4.4824e+07
	4.61091	0.0874046	1.74395	0.0868571	86.8571	0.0934935	9349.35	0.0894951	564676	0.103509	5.18773e+07
	4.61635	0.102398	2.04311	0.0955263	95.5263	0.0979304	9793.04	0.0847463	534713	0.105728	5.29893e+07
	4.62178	0.0875427	1.74671	0.111294	111.294	0.106941	10694.1	0.0943349	595213	0.108509	5.43833e+07
	4.62722	0.105289	2.10079	0.111947	111.947	0.11161	11161	0.102515	646829	0.0956391	4.79331e+07
	4.63266	0.108749	2.16984	0.105179	105.179	0.103029	10302.9	0.101317	639269	0.0994759	4.98561e+07
	4.6381	0.110669	2.20814	0.100613	100.613	0.0995236	9952.36	0.089391	564019	0.0991493	4.96924e+07
	4.64354	0.0953659	1.9028	0.0991107	99.1107	0.111164	11116.4	0.100969	637069	0.100782	5.05108e+07
	4.64897	0.100984	2.0149	0.111993	111.993	0.102429	10242.9	0.0852994	538203	0.103717	5.19817e+07
	4.65441	0.0928076	1.85175	0.108071	108.071	0.109605	10960.5	0.107252	676712	0.0917434	4.59806e+07
	4.65985	0.0876672	1.74919	0.103058	103.058	0.0937629	9376.29	0.0928989	586152	0.115418	5.78458e+07
	4.66529	0.11552	2.30492	0.103281	103.281	0.099362	9936.2	0.0968288	610949	0.111022	5.56429e+07
	4.67073	0.110281	2.2004	0.102664	102.664	0.0951871	9518.71	0.107329	677197	0.0918531	4.60356e+07
	4.67616	0.102261	2.04037	0.0904165	90.4165	0.103542	10354.2	0.098898	624004	0.109012	5.46352e+07
	4.6816	0.109076	2.17635	0.103857	103.857	0.0947774	9477.74	0.0925376	583873	0.0986533	4.94438e+07
	4.68704	0.0958261	1.91198	0.0980921	98.0921	0.110693	11069.3	0.0985568	621851	0.0888444	4.45277e+07
	4.69248	0.102995	2.05502	0.110163	110.163	0.109493	10949.3	0.0968363	610996	0.105947	5.30992e+07
	4.69791	0.0955182	1.90584	0.0967244	96.7244	0.102964	10296.4	0.105407	665076	0.102268	5.12552e+07
	4.70335	0.106456	2.12408	0.103735	103.735	0.106923	10692.3	0.0917477	578889	0.105609	5.29296e+07
	4.70879	0.102452	2.04419	0.0971943	97.1943	0.11011	11011	0.102505	646765	0.109543	5.49017e+07
	4.71423	0.0961751	1.91894	0.102103	102.103	0.120833	12083.3	0.0934089	589370	0.0951793	4.77027e+07
	4.71967	0.090498	1.80567	0.101334	101.334	0.091309	9130.9	0.090833	573117	0.111383	5.58239e+07
	4.7251	0.0994191	1.98367	0.110235	110.235	0.107473	10747.3	0.102021	643706	0.10413	5.21885e+07
	4.73054	0.0971109	1.93762	0.10118	101.18	0.122802	12280.2	0.0816168	514967	0.103941	5.2094e+07
	4.73598	0.105114	2.0973	0.112081	112.081	0.122887	12288.7	0.0918428	579489	0.105156	5.2703e+07
	4.74142	0.113515	2.26492	0.112754	112.754	0.108599	10859.9	0.0976447	616096	0.101858	5.10501e+07
	4.74686	0.0992611	1.98052	0.11127	111.27	0.113102	11310.2	0.0946534	597223	0.115948	5.81115e+07
	4.75229	0.107184	2.13861	0.107118	107.118	0.108808	10880.8	0.0928692	585965	0.105437	5.28439e+07
	4.75773	0.116186	2.31823	0.120445	120.445	0.112429	11242.9	0.0957966	604436	0.110274	5.52681e+07
	4.76317	0.102229	2.03974	0.106944	106.944	0.111927	11192.7	0.111909	706100	0.0866289	4.34173e+07
	4.76861	0.111673	2.22816	0.106562	106.562	0.104331	10433.1	0.0979175	617817	0.106549	5.34011e+07
	4.77404	0.107235	2.13963	0.0984216	98.4216	0.0970532	9705.32	0.0994886	627731	0.103995	5.21208e+07
	4.77948	0.0988807	1.97293	0.0937103	93.7103	0.1091	10910	0.0925601	584015	0.115534	5.7904e+07
	4.78492	0.103217	2.05946	0.121065	121.065	0.120416	12041.6	0.10055	634427	0.112483	5.63749e+07
	4.79036	0.109047	2.17578	0.115421	115.421	0.115571	11557.1	0.103355	652123	0.124132	6.22136e+07
	4.7958	0.108851	2.17186	0.111843	111.843	0.107725	10772.5	0.0979345	617925	0.115616	5.79453e+07
	4.80123	0.120974	2.41375	0.114104	114.104	0.120647	12064.7	0.100198	632204	0.110448	5.53553e+07
	4.80667	0.0939601	1.87475	0.111831	111.831	0.106795	10679.5	0.101086	637809	0.105482	5.28665e+07
	4.81211	0.116747	2.32941	0.103506	103.506	0.109562	10956.2	0.0983788	620728	0.119012	5.96473e+07
	4.81755	0.110383	2.20242	0.109349	109.349	0.101887	10188.7	0.0923252	582533	0.116449	5.83628e+07
	4.82299	0.104883	2.09269	0.106087	106.087	0.114054	11405.4	0.0815071	514275	0.111034	5.56486e+07
	4.82842	0.109843	2.19165	0.112861	112.861	0.109366	10936.6	0.0988309	623581	0.098813	4.95238e+07
	4.83386	0.111099	2.21672	0.104269	104.269	0.124906	12490.6	0.103322	651916	0.120831	6.05591e+07
	4.8393	0.106407	2.12311	0.108872	108.872	0.0969887	9698.87	0.10611	669511	0.119409	5.98463e+07
	4.84474	0.0984989	1.96531	0.117017	117.017	0.103778	10377.8	0.101666	641466	0.122142	6.12162e+07
	4.85017	0.10449	2.08485	0.104337	104.337	0.108729	10872.9	0.0976364	616044	0.123001	6.16468e+07
	4.85561	0.115221	2.29897	0.109083	109.083	0.113525	11352.5	0.0889435	561196	0.102835	5.15394e+07
	4.86105	0.104005	2.07518	0.10089	100.89	0.102095	10209.5	0.0900615	568250	0.118368	5.93246e+07
	4.86649	0.101644	2.02807	0.110662	110.662	0.103825	10382.5	0.0955323	602768	0.0990528	4.9644e+07
	4.87193	0.102007	2.03531	0.103415	103.415	0.100783	10078.3	0.104539	659598	0.101851	5.10463e+07
	4.87736	0.106699	2.12893	0.106331	106.331	0.108556	10855.6	0.0957675	604252	0.104314	5.22809e+07
	4.8828	0.0845059	1.68611	0.0974484	97.4484	0.107868	10786.8	0.0998986	630317	0.101851	5.10463e+07
	4.88824	0.109103	2.17689	0.117032	117.032	0.120481	12048.1	0.0925759	584115	0.112001	5.61337e+07
	4.89368	0.116277	2.32002	0.108989	108.989	0.100609	10060.9	0.0962298	607169	0.0947589	4.7492e+07
	4.89912	0.117951	2.35344	0.103349	103.349	0.132302	13230.2	0.0959049	605119	0.103141	5.16932e+07
	4.90455	0.0826375	1.64884	0.110735	110.735	0.124226	12422.6	0.104559	659724	0.115567	5.79206e+07
	4.90999	0.0928615	1.85283	0.116215	116.215	0.106852	10685.2	0.0905703	571460	0.111928	5.60971e+07
	4.91543	0.0996575	1.98843	0.10754	107.54	0.110748	11074.8	0.0957143	603916	0.103319	5.1782e+07
	4.92087	0.10376	2.07029	0.0968024	96.8024	0.113473	11347.3	0.116959	737959	0.106546	5.33993e+07
	4.9263	0.104395	2.08296	0.100275	100.275	0.111551	11155.1	0.0985359	621720	0.106648	5.34506e+07
	4.93174	0.108456	2.16399	0.106734	106.734	0.113421	11342.1	0.103815	655029	0.110593	5.54277e+07
	4.93718	0.110775	2.21026	0.109237	109.237	0.102223	10222.3	0.101902	642956	0.107465	5.38602e+07
	4.94262	0.124204	2.47821	0.104977	104.977	0.1065	10650	0.1043	658087	0.107967	5.41119e+07
	4.94806	0.0963598	1.92263	0.114186	114.186	0.10451	10451	0.101367	639586	0.114361	5.73161e+07
	4.95349	0.101694	2.02906	0.113199	113.199	0.133175	13317.5	0.109807	692835	0.0984061	4.93199e+07
	4.95893	0.0986776	1.96888	0.118014	118.014	0.129673	12967.3	0.0961926	606934	0.110315	5.52884e+07
	4.96437	0.116117	2.31683	0.0977107	97.7107	0.102458	10245.8	0.10101	637327	0.0924134	4.63164e+07
	4.96981	0.0858439	1.71281	0.108725	108.725	0.1097	10970	0.100461	633869	0.105573	5.29117e+07
	4.97525	0.0905675	1.80706	0.104298	104.298	0.130511	13051.1	0.108224	682847	0.109358	5.4809e+07
	4.98068	0.0963206	1.92185	0.101644	101.644	0.111995	11199.5	0.0971476	612960	0.116349	5.83125e+07
	4.98612	0.0962919	1.92128	0.131601	131.601	0.120572	12057.2	0.100829	636185	0.104289	5.22684e+07
	4.99156	0.101735	2.02987	0.126663	126.663	0.136481	13648.1	0.0838464	529035	0.107782	5.4019e+07
	4.997	0.105127	2.09756	0.122872	122.872	0.113251	11325.1	0.0956454	603482	0.112864	5.6566e+07
	5.00243	0.113098	2.25661	0.106144	106.144	0.113005	11300.5	0.102275	645313	0.0985231	4.93785e+07
	5.00787	0.116591	2.3263	0.115372	115.372	0.106167	10616.7	0.096081	606230	0.10861	5.44337e+07
	5.01331	0.137233	2.73816	0.112678	112.678	0.114236	11423.6	0.0817607	515875	0.103479	5.18623e+07
	5.01875	0.104666	2.08835	0.112796	112.796	0.117258	11725.8	0.103333	651987	0.120497	6.03917e+07
	5.02419	0.0914868	1.8254	0.113458	113.458	0.105624	10562.4	0.0954852	602471	0.126287	6.32935e+07
	5.02962	0.0933836	1.86325	0.113713	113.713	0.118448	11844.8	0.0974519	614880	0.1076	5.39278e+07
	5.03506	0.104484	2.08473	0.118787	118.787	0.13291	13291	0.0992995	626537	0.113045	5.66568e+07
	5.0405	0.0982956	1.96126	0.118788	118.788	0.117301	11730.1	0.0993046	626569	0.117649	5.89642e+07
	5.04594	0.0961476	1.9184	0.10856	108.56	0.116263	11626.3	0.108217	682804	0.10686	5.3557e+07
	5.05138	0.100282	2.00088	0.109108	109.108	0.0987311	9873.11	0.0868367	547903	0.105463	5.28567e+07
	5.05681	0.118698	2.36833	0.108117	108.117	0.121923	12192.3	0.0996628	628830	0.102676	5.14598e+07
	5.06225	0.129536	2.58458	0.10622	106.22	0.112006	11200.6	0.10079	635941	0.10536	5.28051e+07
	5.06769	0.0881115	1.75806	0.111407	111.407	0.112705	11270.5	0.0989711	624465	0.1038	5.20231e+07
	5.07313	0.104866	2.09235	0.109357	109.357	0.118647	11864.7	0.0961779	606842	0.106017	5.31342e+07
	5.07856	0.117859	2.35159	0.117568	117.568	0.115199	11519.9	0.103147	650817	0.108031	5.41439e+07
	5.084	0.114122	2.27703	0.0933361	93.3361	0.0980026	9800.26	0.107155	676103	0.0953507	4.77885e+07
	5.08944	0.0988238	1.97179	0.109076	109.076	0.120807	12080.7	0.0931519	587748	0.119738	6.0011e+07
	5.09488	0.132012	2.63398	0.0965073	96.5073	0.106422	10642.2	0.0994188	627290	0.121506	6.08973e+07
	5.10032	0.0970468	1.93634	0.106688	106.688	0.101048	10104.8	0.101971	643393	0.0989989	4.9617e+07
	5.10575	0.103076	2.05664	0.103816	103.816	0.122162	12216.2	0.0929485	586465	0.113056	5.6662e+07
	5.11119	0.108935	2.17354	0.118976	118.976	0.105046	10504.6	0.0899264	567397	0.102575	5.14094e+07
	5.11663	0.0893305	1.78238	0.0917014	91.7014	0.107593	10759.3	0.102473	646561	0.127179	6.37406e+07
	5.12207	0.0916413	1.82848	0.114714	114.714	0.123068	12306.8	0.0997213	629199	0.1042	5.22238e+07
	5.12751	0.113247	2.25958	0.104095	104.095	0.093968	9396.8	0.103203	651169	0.10956	5.49099e+07
	5.13294	0.0948433	1.89237	0.0964623	96.4623	0.117312	11731.2	0.100495	634083	0.100987	5.06134e+07
	5.13838	0.106613	2.12722	0.105336	105.336	0.122634	12263.4	0.10347	652852	0.117385	5.8832e+07
	5.14382	0.116893	2.33231	0.114237	114.237	0.127616	12761.6	0.0968266	610935	0.101896	5.10689e+07
	5.14926	0.108907	2.17298	0.104512	104.512	0.117635	11763.5	0.101463	640191	0.110119	5.51903e+07
	5.15469	0.0990474	1.97626	0.103066	103.066	0.0949943	9499.43	0.0922903	582312	0.101411	5.08261e+07
	5.16013	0.112683	2.24832	0.104777	104.777	0.122007	12200.7	0.108229	682880	0.118451	5.93662e+07
	5.16557	0.0999331	1.99393	0.11611	116.11	0.110775	11077.5	0.101905	642979	0.0949497	4.75876e+07
	5.17101	0.115222	2.29899	0.11352	113.52	0.104306	10430.6	0.108915	687204	0.0979057	4.90691e+07
	5.17645	0.107347	2.14185	0.105844	105.844	0.107137	10713.7	0.0851024	536960	0.119943	6.01138e+07
	5.18188	0.112408	2.24284	0.0987058	98.7058	0.110385	11038.5	0.0956137	603281	0.0951972	4.77116e+07
	5.18732	0.108092	2.15673	0.108341	108.341	0.111142	11114.2	0.102761	648381	0.0969638	4.8597e+07
	5.19276	0.102852	2.05216	0.113222	113.222	0.0990793	9907.93	0.0952688	601105	0.108639	5.44483e+07
	5.1982	0.111513	2.22498	0.10616	106.16	0.108185	10818.5	0.0990601	625027	0.115553	5.79136e+07
	5.20364	0.113261	2.25985	0.101304	101.304	0.109161	10916.1	0.0911202	574930	0.104823	5.25359e+07
	5.20907	0.103877	2.07263	0.111054	111.054	0.118034	11803.4	0.0973043	613949	0.101647	5.09441e+07
	5.21451	0.108913	2.17309	0.112383	112.383	0.121438	12143.8	0.100802	636015	0.0978577	4.9045e+07
	5.21995	0.101047	2.01615	0.118626	118.626	0.110015	11001.5	0.101629	641234	0.100467	5.03526e+07
	5.22539	0.0949674	1.89485	0.105971	105.971	0.111939	11193.9	0.105355	664745	0.111669	5.5967e+07
	5.23082	0.10601	2.11517	0.102311	102.311	0.117993	11799.3	0.105949	668496	0.122848	6.15696e+07
	5.23626	0.115167	2.29789	0.106274	106.274	0.114254	11425.4	0.114869	724774	0.116478	5.83775e+07
	5.2417	0.124716	2.48841	0.104781	104.781	0.11621	11621	0.101117	638007	0.110724	5.54934e+07
	5.24714	0.0963694	1.92282	0.0992505	99.2505	0.11386	11386	0.0978544	617419	0.110464	5.53633e+07
	5.25258	0.108225	2.15937	0.10955	109.55	0.120153	12015.3	0.106707	673276	0.103932	5.20896e+07
	5.25801	0.101615	2.02748	0.10267	102.67	0.106632	10663.2	0.106794	673828	0.112252	5.62594e+07
	5.26345	0.112031	2.2353	0.104015	104.015	0.114741	11474.1	0.096982	611915	0.0853888	4.27958e+07
	5.26889	0.104734	2.08972	0.102638	102.638	0.114543	11454.3	0.096406	608281	0.108661	5.44595e+07
	5.27433	0.105232	2.09966	0.115458	115.458	0.116041	11604.1	0.0918249	579376	0.107889	5.40724e+07
	5.27977	0.111776	2.23023	0.113416	113.416	0.113072	11307.2	0.09262	584393	0.108038	5.41475e+07
	5.2852	0.118358	2.36154	0.120769	120.769	0.11978	11978	0.102743	648265	0.10143	5.08352e+07
	5.29064	0.106477	2.12449	0.116515	116.515	0.107596	10759.6	0.097373	614382	0.119518	5.99009e+07
	5.29608	0.12255	2.4452	0.105881	105.881	0.102813	10281.3	0.0986871	622673	0.113345	5.68069e+07
	5.30152	0.107381	2.14253	0.100345	100.345	0.115572	11557.2	0.0972113	613362	0.0956798	4.79535e+07
	5.30695	0.123347	2.4611	0.109657	109.657	0.111634	11163.4	0.100021	631088	0.123291	6.17921e+07
	5.31239	0.114907	2.2927	0.106459	106.459	0.130009	13000.9	0.104719	660732	0.103868	5.20575e+07
	5.31783	0.108495	2.16476	0.107287	107.287	0.105458	10545.8	0.109463	690664	0.116	5.81377e+07
	5.32327	0.108828	2.1714	0.107512	107.512	0.0938444	9384.44	0.0967697	610575	0.117709	5.89943e+07
	5.32871	0.103056	2.05624	0.105886	105.886	0.120777	12077.7	0.0939862	593013	0.104539	5.23938e+07
	5.33414	0.127723	2.54841	0.112251	112.251	0.128735	12873.5	0.10699	675059	0.119482	5.98827e+07
	5.33958	0.109237	2.17956	0.107088	107.088	0.105551	10555.1	0.0879052	554644	0.117588	5.89334e+07
	5.34502	0.109982	2.19443	0.115312	115.312	0.11715	11715	0.0998861	630239	0.108926	5.45923e+07
	5.35046	0.10496	2.09423	0.0988885	98.8885	0.123173	12317.3	0.087605	552750	0.111459	5.58617e+07
	5.3559	0.106838	2.13171	0.125623	125.623	0.125387	12538.7	0.104393	658673	0.103911	5.20788e+07
	5.36133	0.10427	2.08046	0.103534	103.534	0.103746	10374.6	0.104059	656567	0.106536	5.33946e+07
	5.36677	0.0968305	1.93202	0.104363	104.363	0.110224	11022.4	0.0968829	611290	0.108487	5.43721e+07
	5.37221	0.101796	2.03111	0.116994	116.994	0.107939	10793.9	0.0967386	610380	0.0969989	4.86146e+07
	5.37765	0.12744	2.54276	0.105401	105.401	0.107314	10731.4	0.102837	648855	0.10731	5.37824e+07
	5.38308	0.105198	2.09898	0.119196	119.196	0.118523	11852.3	0.0929212	586293	0.116074	5.81749e+07
	5.38852	0.097953	1.95442	0.110996	110.996	0.114083	11408.3	0.0944291	595807	0.102661	5.14524e+07
	5.39396	0.120769	2.40967	0.101434	101.434	0.108635	10863.5	0.0937186	591324	0.116754	5.85157e+07
	5.3994	0.102076	2.03669	0.119006	119.006	0.119175	11917.5	0.109058	688106	0.105999	5.31254e+07
	5.40484	0.111253	2.21978	0.12436	124.36	0.105319	10531.9	0.11001	694115	0.112686	5.64766e+07
	5.41027	0.089036	1.7765	0.104673	104.673	0.103232	10323.2	0.109542	691162	0.113295	5.67819e+07
	5.41571	0.0913164	1.822	0.1094	109.4	0.110884	11088.4	0.0934184	589430	0.109786	5.50236e+07
	5.42115	0.115662	2.30776	0.109232	109.232	0.105343	10534.3	0.0992136	625995	0.102579	5.14114e+07
	5.42659	0.107246	2.13984	0.0970378	97.0378	0.108376	10837.6	0.115	725598	0.109746	5.50031e+07
	5.43203	0.108905	2.17294	0.114542	114.542	0.124907	12490.7	0.096007	605763	0.0926741	4.64471e+07
	5.43746	0.113593	2.26648	0.110986	110.986	0.120602	12060.2	0.115044	725878	0.107125	5.36899e+07
	5.4429	0.102028	2.03573	0.106766	106.766	0.113898	11389.8	0.102282	645357	0.101035	5.06376e+07
	5.44834	0.120621	2.4067	0.113623	113.623	0.107833	10783.3	0.0987951	623355	0.113369	5.68191e+07
	5.45378	0.107053	2.136	0.103193	103.193	0.120623	12062.3	0.106323	670852	0.121008	6.06478e+07
	5.45921	0.100845	2.01213	0.103457	103.457	0.111931	11193.1	0.101454	640132	0.121186	6.0737e+07
	5.46465	0.103246	2.06004	0.117422	117.422	0.107097	10709.7	0.102423	646246	0.108566	5.4412e+07
	5.47009	0.103148	2.05807	0.109943	109.943	0.106416	10641.6	0.10461	660043	0.114905	5.75889e+07
	5.47553	0.113896	2.27253	0.108689	108.689	0.113734	11373.4	0.106231	670271	0.109215	5.47372e+07
	5.48097	0.113915	2.27289	0.118394	118.394	0.109941	10994.1	0.100721	635505	0.106951	5.36024e+07
	5.4864	0.103974	2.07455	0.0997444	99.7444	0.116495	11649.5	0.104409	658779	0.114732	5.75024e+07
	5.49184	0.109458	2.18398	0.110223	110.223	0.109778	10977.8	0.102998	649876	0.105418	5.28342e+07
	5.49728	0.0939397	1.87434	0.113975	113.975	0.111115	11111.5	0.103359	652151	0.104854	5.25514e+07

## Sheet: Fig. 4d
Fig. 4d
	PBA24-CTA		PBA48-CTA		PBA94-CTA		PBA180-CTA		PBA360-CTA
	q/q*	I/I*	q/q*	I/I*	q/q*	I/I*	q/q*	I/I*	q/q*	I/I*
	0.114771	3.09779	0.161345	1.07864	0.229701	0.547817	0.341501	0.378909	0.598553	0.618363
	0.124393	2.81071	0.174872	1.14748	0.248959	0.606116	0.370131	0.406289	0.648734	0.652974
	0.134015	2.63932	0.188399	1.02458	0.268216	0.526297	0.398762	0.40893	0.698915	0.69431
	0.143637	1.83011	0.201925	0.844986	0.287474	0.478904	0.427392	0.394969	0.749096	0.770698
	0.153259	1.54837	0.215452	0.734207	0.306731	0.41163	0.456022	0.384062	0.799277	0.835169
	0.162881	1.29943	0.228979	0.691409	0.325989	0.357809	0.484653	0.406478	0.849457	0.904253
	0.172503	1.07132	0.242505	0.587364	0.345246	0.353899	0.513283	0.385445	0.899638	0.961137
	0.182125	0.873492	0.256032	0.572352	0.364504	0.371141	0.541914	0.392681	0.949819	0.995248
	0.191747	0.795619	0.269559	0.518221	0.383761	0.32467	0.570544	0.419293	1	1
	0.20137	0.742379	0.283085	0.471914	0.403019	0.336238	0.599174	0.428267	1.05018	0.991396
	0.210992	0.675256	0.296612	0.494609	0.422276	0.323886	0.627805	0.459091	1.10036	0.965131
	0.220614	0.631028	0.310139	0.406514	0.441534	0.336649	0.656435	0.484304	1.15054	0.902559
	0.230236	0.542906	0.323665	0.412639	0.460791	0.330865	0.685066	0.52886	1.20072	0.83206
	0.239858	0.523173	0.337192	0.394504	0.480048	0.308767	0.713696	0.562419	1.2509	0.748111
	0.24948	0.451913	0.350719	0.379404	0.499306	0.329479	0.742326	0.610256	1.30109	0.659194
	0.259102	0.471615	0.364246	0.339788	0.518563	0.317259	0.770957	0.663956	1.35127	0.577935
	0.268724	0.382284	0.377772	0.366708	0.537821	0.314867	0.799587	0.729845	1.40145	0.506119
	0.278346	0.433468	0.391299	0.356406	0.557078	0.337714	0.828218	0.788615	1.45163	0.443623
	0.287968	0.34245	0.404826	0.3229	0.576336	0.364608	0.856848	0.841038	1.50181	0.385387
	0.29759	0.359105	0.418352	0.333615	0.595593	0.359499	0.885478	0.90331	1.55199	0.349326
	0.307212	0.350381	0.431879	0.330276	0.614851	0.375564	0.914109	0.920376	1.60217	0.309978
	0.316834	0.34742	0.445406	0.325237	0.634108	0.400522	0.942739	0.982133	1.65235	0.280837
	0.326456	0.35732	0.458932	0.328468	0.653366	0.415433	0.97137	0.975309	1.70253	0.251861
	0.336078	0.323798	0.472459	0.314172	0.672623	0.439145	1	1	1.75271	0.22833
	0.3457	0.338068	0.485986	0.323174	0.691881	0.462692	1.02863	0.971003	1.80289	0.209751
	0.355322	0.319347	0.499512	0.32725	0.711138	0.484008	1.05726	0.940662	1.85307	0.193481
	0.364944	0.305377	0.513039	0.318127	0.730395	0.517049	1.08589	0.910034	1.90326	0.176492
	0.374566	0.286443	0.526566	0.32982	0.749653	0.549859	1.11452	0.851243	1.95344	0.165387
	0.384189	0.26719	0.540093	0.333895	0.76891	0.594249	1.14315	0.806	2.00362	0.150477
	0.393811	0.296461	0.553619	0.318922	0.788168	0.616897	1.17178	0.737492	2.0538	0.144997
	0.403433	0.286778	0.567146	0.349378	0.807425	0.675701	1.20041	0.666753	2.10398	0.133446
	0.413055	0.292934	0.580673	0.321365	0.826683	0.734802	1.22904	0.603136	2.15416	0.123847
	0.422677	0.258627	0.594199	0.338095	0.84594	0.773477	1.25767	0.543389	2.20434	0.116962
	0.432299	0.288487	0.607726	0.35	0.865198	0.801953	1.2863	0.486468	2.25452	0.107462
	0.441921	0.232407	0.621253	0.363065	0.884455	0.850582	1.31493	0.442714	2.3047	0.0979904
	0.451543	0.269921	0.634779	0.371987	0.903713	0.904513	1.34356	0.403115	2.35488	0.095031
	0.461165	0.288913	0.648306	0.371814	0.92297	0.931233	1.3722	0.368452	2.40506	0.088169
	0.470787	0.282417	0.661833	0.393645	0.942228	0.944149	1.40083	0.341313	2.45525	0.0824227
	0.480409	0.273152	0.675359	0.386844	0.961485	0.958912	1.42946	0.314615	2.50543	0.0772006
	0.490031	0.273196	0.688886	0.399506	0.980743	0.98788	1.45809	0.299078	2.55561	0.0708747
	0.499653	0.263159	0.702413	0.436418	1	1	1.48672	0.284516	2.60579	0.0663416
	0.509275	0.286094	0.71594	0.440872	1.01926	0.977918	1.51535	0.254311	2.65597	0.0634965
	0.518897	0.285948	0.729466	0.467672	1.03851	0.960406	1.54398	0.245519	2.70615	0.0590217
	0.528519	0.283509	0.742993	0.486898	1.05777	0.952029	1.57261	0.233108	2.75633	0.0561469
	0.538141	0.304702	0.75652	0.506235	1.07703	0.920397	1.60124	0.224342	2.80651	0.0526081
	0.547763	0.294296	0.770046	0.518902	1.09629	0.850178	1.62987	0.203692	2.85669	0.0491022
	0.557386	0.308704	0.783573	0.547474	1.11554	0.814254	1.6585	0.198421	2.90687	0.0460602
	0.567008	0.322228	0.7971	0.583798	1.1348	0.77396	1.68713	0.186134	2.95705	0.0443405
	0.57663	0.313935	0.810626	0.618234	1.15406	0.716691	1.71576	0.177049	3.00723	0.0430596
	0.586252	0.309979	0.824153	0.629672	1.17332	0.651715	1.74439	0.168331	3.05742	0.0397386
	0.595874	0.326159	0.83768	0.670384	1.19257	0.622099	1.77302	0.161912	3.1076	0.038054
	0.605496	0.338698	0.851206	0.698434	1.21183	0.586698	1.80165	0.15187	3.15778	0.0356244
	0.615118	0.319977	0.864733	0.731897	1.23109	0.536781	1.83028	0.151717	3.20796	0.0349216
	0.62474	0.339083	0.87826	0.748052	1.25035	0.502134	1.85891	0.137771	3.25814	0.0320244
	0.634362	0.342222	0.891786	0.779787	1.2696	0.453554	1.88754	0.128265	3.30832	0.0304235
	0.643984	0.365784	0.905313	0.826293	1.28886	0.426376	1.91617	0.130861	3.3585	0.0294126
	0.653606	0.365524	0.91884	0.840052	1.30812	0.395199	1.9448	0.121087	3.40868	0.0275978
	0.663228	0.365355	0.932367	0.902128	1.32738	0.362519	1.97343	0.116043	3.45886	0.0262676
	0.67285	0.382138	0.945893	0.896092	1.34663	0.350134	2.00206	0.112337	3.50904	0.0248733
	0.682472	0.422414	0.95942	0.954974	1.36589	0.331477	2.03069	0.10575	3.55922	0.0238105
	0.692094	0.417266	0.972947	0.945743	1.38515	0.312941	2.05932	0.100816	3.60941	0.0222598
	0.701716	0.459775	0.986473	0.95616	1.40441	0.289075	2.08795	0.0958771	3.65959	0.0220737
	0.711338	0.425858	1	1	1.42366	0.281155	2.11659	0.0936138	3.70977	0.0206766
	0.72096	0.442633	1.01353	0.980827	1.44292	0.26504	2.14522	0.0862565	3.75995	0.0203254
	0.730582	0.478443	1.02705	0.974822	1.46218	0.253341	2.17385	0.082335	3.81013	0.0193485
	0.740205	0.483171	1.04058	0.972458	1.48144	0.23825	2.20248	0.0835015	3.86031	0.0180258
	0.749827	0.491726	1.05411	0.985864	1.50069	0.226549	2.23111	0.0764057	3.91049	0.0181977
	0.759449	0.542702	1.06763	0.959952	1.51995	0.216019	2.25974	0.0705431	3.96067	0.0168653
	0.769071	0.57588	1.08116	0.965214	1.53921	0.211976	2.28837	0.0698532	4.01085	0.0161127
	0.778693	0.596243	1.09469	0.915091	1.55847	0.202317	2.317	0.0651884	4.06103	0.0157403
	0.788315	0.583223	1.10821	0.892151	1.57772	0.193223	2.34563	0.0614298	4.11121	0.0147636
	0.797937	0.573609	1.12174	0.856387	1.59698	0.187967	2.37426	0.0598251	4.16139	0.0145705
	0.807559	0.595354	1.13527	0.860699	1.61624	0.180192	2.40289	0.0560266	4.21158	0.0139471
	0.817181	0.634496	1.14879	0.788202	1.6355	0.171462	2.43152	0.0554928	4.26176	0.0130678
	0.826803	0.694981	1.16232	0.768899	1.65475	0.159464	2.46015	0.054143	4.31194	0.0130846
	0.836425	0.645692	1.17585	0.730785	1.67401	0.158297	2.48878	0.0488187	4.36212	0.0124083
	0.846047	0.724772	1.18937	0.683099	1.69327	0.146943	2.51741	0.0485504	4.4123	0.0116845
	0.855669	0.72237	1.2029	0.66281	1.71253	0.146579	2.54604	0.0461353	4.46248	0.011561
	0.865291	0.705202	1.21643	0.619224	1.73178	0.137044	2.57467	0.0431299	4.51266	0.0110584
	0.874913	0.788441	1.22995	0.600606	1.75104	0.134347	2.6033	0.0411176	4.56284	0.0106307
	0.884535	0.779262	1.24348	0.562508	1.7703	0.126567	2.63193	0.0396491	4.61302	0.0101454
	0.894157	0.815817	1.25701	0.529789	1.78956	0.127836	2.66056	0.0393556	4.6632	0.00990547
	0.903779	0.866096	1.27053	0.517146	1.80881	0.125148	2.68919	0.0367008	4.71338	0.00897816
	0.913402	0.840253	1.28406	0.480427	1.82807	0.119613	2.71782	0.0348771	4.76356	0.00908381
	0.923024	0.878304	1.29759	0.46164	1.84733	0.113364	2.74645	0.0334788	4.81375	0.00912364
	0.932646	0.900271	1.31111	0.448709	1.86659	0.112356	2.77508	0.0326697	4.86393	0.00864747
	0.942268	0.881894	1.32464	0.414491	1.88584	0.10574	2.80371	0.0317413	4.91411	0.00818605
	0.95189	0.922197	1.33817	0.410959	1.9051	0.10783	2.83235	0.0276258	4.96429	0.00771577
	0.961512	0.906801	1.35169	0.375527	1.92436	0.104013	2.86098	0.0266952	5.01447	0.00768802
	0.971134	0.92727	1.36522	0.363379	1.94362	0.100019	2.88961	0.0268958	5.06465	0.00746458
	0.980756	0.965216	1.37875	0.339661	1.96287	0.0895998	2.91824	0.0273331	5.11483	0.00720202
	0.990378	0.948801	1.39227	0.319486	1.98213	0.0861231	2.94687	0.026447	5.16501	0.00663448
	1	1	1.4058	0.307249	2.00139	0.0905956	2.9755	0.0238181	5.21519	0.00649951
	1.00962	0.966626	1.41933	0.309273	2.02065	0.0853748	3.00413	0.0219788	5.26537	0.00656852
	1.01924	0.945995	1.43285	0.291134	2.0399	0.0801094	3.03276	0.0228182	5.31555	0.00639171
	1.02887	0.972413	1.44638	0.28406	2.05916	0.0790995	3.06139	0.0210976	5.36574	0.00607926
	1.03849	0.960391	1.45991	0.260341	2.07842	0.0760135	3.09002	0.0208657	5.41592	0.00569077
	1.04811	0.962068	1.47343	0.245943	2.09768	0.0729139	3.11865	0.0191487	5.4661	0.00557788
	1.05773	0.94581	1.48696	0.244646	2.11693	0.0732272	3.14728	0.0200851	5.51628	0.00525722
	1.06735	0.934345	1.50049	0.244603	2.13619	0.0645667	3.17591	0.0190125	5.56646	0.00521489
	1.07698	0.909096	1.51401	0.237298	2.15545	0.0657627	3.20454	0.0183026	5.61664	0.00513793
	1.0866	0.909708	1.52754	0.222927	2.17471	0.0620821	3.23317	0.0179994	5.66682	0.00513482
	1.09622	0.909245	1.54107	0.21992	2.19396	0.06097	3.2618	0.0180186	5.717	0.00474071
	1.10584	0.887515	1.55459	0.200295	2.21322	0.0565896	3.29043	0.0166723	5.76718	0.00483782
	1.11546	0.892668	1.56812	0.199125	2.23248	0.0548509	3.31906	0.0148388	5.81736	0.00449547
	1.12509	0.82721	1.58165	0.207262	2.25174	0.0566974	3.34769	0.0151342	5.86754	0.00445566
	1.13471	0.820939	1.59517	0.191575	2.27099	0.0542424	3.37632	0.0143256	5.91772	0.00417313
	1.14433	0.779708	1.6087	0.175629	2.29025	0.0521468	3.40495	0.0136307	5.96791	0.00421842
	1.15395	0.793318	1.62223	0.177348	2.30951	0.0505772	3.43358	0.0133037	6.01809	0.0040226
	1.16357	0.74413	1.63575	0.171203	2.32877	0.0457527	3.46221	0.0129222	6.06827	0.00406528
	1.1732	0.723753	1.64928	0.155773	2.34802	0.0429233	3.49084	0.013109	6.11845	0.00354812
	1.18282	0.723717	1.66281	0.155902	2.36728	0.0442649	3.51947	0.0116497	6.16863	0.00372024
	1.19244	0.705926	1.67633	0.155438	2.38654	0.0410325	3.54811	0.0122124	6.21881	0.00364088
	1.20206	0.675904	1.68986	0.147628	2.40579	0.0433268	3.57674	0.01102	6.26899	0.00349686
	1.21169	0.699406	1.70339	0.144634	2.42505	0.0426292	3.60537	0.0107743	6.31917	0.00340599
	1.22131	0.619715	1.71691	0.139568	2.44431	0.0419129	3.634	0.0105773	6.36935	0.00330401
	1.23093	0.630954	1.73044	0.13506	2.46357	0.0378638	3.66263	0.0100859	6.41953	0.00329722
	1.24055	0.630874	1.74397	0.133872	2.48282	0.0375527	3.69126	0.00996875	6.46971	0.00310854
	1.25017	0.602558	1.75749	0.128634	2.50208	0.0361931	3.71989	0.00957264	6.5199	0.00291948
	1.2598	0.574402	1.77102	0.118766	2.52134	0.033496	3.74852	0.00900793	6.57008	0.00296467
	1.26942	0.538024	1.78455	0.118716	2.5406	0.0307597	3.77715	0.00971092	6.62026	0.00296659
	1.27904	0.538843	1.79807	0.109616	2.55985	0.0329896	3.80578	0.00907429	6.67044	0.00281189
	1.28866	0.532286	1.8116	0.117101	2.57911	0.0316449	3.83441	0.00890266	6.72062	0.00286838
	1.29828	0.489994	1.82513	0.108926	2.59837	0.0299332	3.86304	0.00908981	6.7708	0.00264467
	1.30791	0.484698	1.83865	0.101932	2.61763	0.0297663	3.89167	0.00909233	6.82098	0.00246929
	1.31753	0.488598	1.85218	0.100251	2.63688	0.0286054	3.9203	0.00812304	6.87116	0.00263264
	1.32715	0.471762	1.86571	0.0981655	2.65614	0.0264195	3.94893	0.00809252	6.92134	0.00252239
	1.33677	0.475265	1.87923	0.0971291	2.6754	0.0274518	3.97756	0.00771644	6.97152	0.00230762
	1.34639	0.437616	1.89276	0.0943712	2.69466	0.0246894	4.00619	0.00782615	7.0217	0.00219786
	1.35602	0.412833	1.90629	0.0878209	2.71391	0.0249522	4.03482	0.00699532	7.07188	0.00226482
	1.36564	0.414576	1.91981	0.0880286	2.73317	0.0235359	4.06345	0.00771125	7.12207	0.00231184
	1.37526	0.406571	1.93334	0.0866856	2.75243	0.0223262	4.09208	0.00684058	7.17225	0.00216367
	1.38488	0.383636	1.94687	0.0875363	2.77169	0.0235764	4.12071	0.00685664	7.22243	0.00214163
	1.3945	0.395756	1.9604	0.0837391	2.79094	0.0233065	4.14934	0.0069002	7.27261	0.00216452
	1.40413	0.356737	1.97392	0.0877193	2.8102	0.0208802	4.17797	0.00658861	7.32279	0.00205873
	1.41375	0.354077	1.98745	0.0803166	2.82946	0.02119	4.2066	0.00632457	7.37297	0.00196275
	1.42337	0.33305	2.00098	0.0738743	2.84872	0.0193186	4.23523	0.00612771	7.42315	0.00201227
	1.43299	0.336382	2.0145	0.0764471	2.86797	0.0203797	4.26386	0.00646406	7.47333	0.0018734
	1.44261	0.322206	2.02803	0.0735133	2.88723	0.0187539	4.2925	0.00645984	7.52351	0.00185378
	1.45224	0.313983	2.04156	0.0727789	2.90649	0.0200107	4.32113	0.00603541	7.57369	0.00159257
	1.46186	0.321731	2.05508	0.0692186	2.92575	0.017875	4.34976	0.00563603	7.62387	0.0017111
	1.47148	0.316469	2.06861	0.064411	2.945	0.0176115	4.37839	0.00589228	7.67406	0.00181147
	1.4811	0.28792	2.08214	0.0672733	2.96426	0.0178124	4.40702	0.00489625	7.72424	0.00162874
	1.49072	0.291967	2.09566	0.0652132	2.98352	0.0166662	4.43565	0.00495667	7.77442	0.00162427
	1.50035	0.292486	2.10919	0.0617662	3.00278	0.017286	4.46428	0.0053179	7.8246	0.00156995
	1.50997	0.277504	2.12272	0.0574516	3.02203	0.0153853	4.49291	0.00524475	7.87478	0.00154876
	1.51959	0.281387	2.13624	0.0608254	3.04129	0.0151675	4.52154	0.00528034	7.92496	0.00164954
	1.52921	0.26599	2.14977	0.0532458	3.06055	0.0155909	4.55017	0.00538994	7.97514	0.00156341
	1.53884	0.260996	2.1633	0.0562344	3.07981	0.013725	4.5788	0.00480213	8.02532	0.00152566
	1.54846	0.255486	2.17682	0.0512251	3.09906	0.0139187	4.60743	0.00462736	8.0755	0.00150026
	1.55808	0.24158	2.19035	0.051723	3.11832	0.0151674	4.63606	0.00523234	8.12568	0.00137113
	1.5677	0.226798	2.20388	0.0539931	3.13758	0.0127794	4.66469	0.00478398	8.17586	0.00145282
	1.57732	0.217132	2.2174	0.0491456	3.15684	0.0121883	4.69332	0.00461941	8.22604	0.00139951
	1.58695	0.211368	2.23093	0.0472331	3.17609	0.0147643	4.72195	0.00465107	8.27623	0.00130875
	1.59657	0.216939	2.24446	0.0467219	3.19535	0.0127719	4.75058	0.00454121	8.32641	0.00139135
	1.60619	0.21817	2.25798	0.043938	3.21461	0.0109858	4.77921	0.00393816	8.37659	0.0012231
	1.61581	0.217522	2.27151	0.0425312	3.23387	0.0132791	4.80784	0.00397255	8.42677	0.00122051
	1.62543	0.206979	2.28504	0.0421383	3.25312	0.0130529	4.83647	0.00395293	8.47695	0.00119817
	1.63506	0.190475	2.29856	0.0449464	3.27238	0.0120944	4.8651	0.00416197	8.52713	0.00107442
	1.64468	0.197396	2.31209	0.0397741	3.29164	0.0119328	4.89373	0.00367857	8.57731	0.00118263
	1.6543	0.199202	2.32562	0.0396323	3.3109	0.0120199	4.92236	0.00384498	8.62749	0.00109952
	1.66392	0.192622	2.33914	0.0410593	3.33015	0.0121281	4.95099	0.00352142	8.67767	0.00105017
	1.67354	0.186534	2.35267	0.0416078	3.34941	0.0117686	4.97962	0.00346701	8.72785	0.00115332
	1.68317	0.199855	2.3662	0.0383027	3.36867	0.0102415	5.00826	0.00359909	8.77803	0.00112915
	1.69279	0.176056	2.37972	0.0352002	3.38793	0.0103997	5.03689	0.00350978	8.82822	0.0011489
	1.70241	0.178846	2.39325	0.0358971	3.40718	0.0107478	5.06552	0.00386042	8.8784	0.00105832
	1.71203	0.165156	2.40678	0.0381323	3.42644	0.00991051	5.09415	0.00332427	8.92858	0.00109121
	1.72165	0.169452	2.4203	0.0382391	3.4457	0.0106136	5.12278	0.00344665	8.97876	0.000981188
	1.73128	0.162487	2.43383	0.0361548	3.46496	0.00968934	5.15141	0.00328988	9.02894	0.000990437
	1.7409	0.161999	2.44736	0.0338561	3.48421	0.0110365	5.18004	0.00343475	9.07912	0.0010047
	1.75052	0.156642	2.46088	0.0314811	3.50347	0.00945647	5.20867	0.00297593	9.1293	0.000866613
	1.76014	0.158445	2.47441	0.0306885	3.52273	0.00873668	5.2373	0.00328203	9.17948	0.000938729
	1.76976	0.137901	2.48794	0.0325807	3.54199	0.00829508	5.26593	0.00277141	9.22966	0.000947444
	1.77939	0.148518	2.50146	0.0306753	3.56124	0.0093439	5.29456	0.00309487	9.27984	0.000816749
	1.78901	0.145242	2.51499	0.0295585	3.5805	0.00900615	5.32319	0.00342806	9.33002	0.000873335
	1.79863	0.138694	2.52852	0.0281144	3.59976	0.0091772	5.35182	0.00306609	9.3802	0.000976363
	1.80825	0.132919	2.54204	0.031207	3.61902	0.00764765	5.38045	0.00277579	9.43039	0.000844395
	1.81787	0.1206	2.55557	0.0267784	3.63827	0.00815527	5.40908	0.00295755	9.48057	0.000790395
	1.8275	0.127345	2.5691	0.0250827	3.65753	0.00787798	5.43771	0.00274977	9.53075	0.0008973
	1.83712	0.13342	2.58262	0.0261107	3.67679	0.00757607	5.46634	0.00254068	9.58093	0.000858018
	1.84674	0.130348	2.59615	0.0251079	3.69605	0.00799172	5.49497	0.00292462	9.63111	0.000890448
	1.85636	0.120602	2.60968	0.0256009	3.7153	0.00753641	5.5236	0.0028641	9.68129	0.000751356
	1.86598	0.113602	2.6232	0.0273295	3.73456	0.00797169	5.55223	0.00259009	9.73147	0.000843093
	1.87561	0.118331	2.63673	0.0236154	3.75382	0.00753585	5.58086	0.00278517	9.78165	0.000821849
	1.88523	0.110546	2.65026	0.0243364	3.77308	0.00743609	5.60949	0.00258396	9.83183	0.000854175
	1.89485	0.107859	2.66378	0.024452	3.79233	0.00772872	5.63812	0.00271436	9.88201	0.000824874
	1.90447	0.113074	2.67731	0.0231015	3.81159	0.00822029	5.66675	0.00274811	9.93219	0.000745724
	1.9141	0.103125	2.69084	0.0210357	3.83085	0.00686431	5.69538	0.00256176	9.98237	0.000775654
	1.92372	0.105518	2.70436	0.0227784	3.8501	0.00706071	5.72402	0.00207704	10.0326	0.000738954
	1.93334	0.109848	2.71789	0.0207102	3.86936	0.00669604	5.75265	0.0024964	10.0827	0.000744512
	1.94296	0.102445	2.73142	0.0217125	3.88862	0.0068001	5.78128	0.00218685	10.1329	0.000694106
	1.95258	0.0979767	2.74494	0.0220849	3.90788	0.00623185	5.80991	0.0023559	10.1831	0.00059255
	1.96221	0.0909079	2.75847	0.0222003	3.92713	0.00714426	5.83854	0.00230786	10.2333	0.000699171
	1.97183	0.100511	2.772	0.0189166	3.94639	0.00693081	5.86717	0.00269033	10.2835	0.000704444
	1.98145	0.0974334	2.78552	0.019707	3.96565	0.00645378	5.8958	0.00247936	10.3336	0.000675474
	1.99107	0.0925202	2.79905	0.0175525	3.98491	0.00633944	5.92443	0.00232396	10.3838	0.000638328
	2.00069	0.0877894	2.81258	0.0196971	4.00416	0.00594563	5.95306	0.0023981	10.434	0.000654563
	2.01032	0.0946844	2.8261	0.0177605	4.02342	0.0062431	5.98169	0.00218979	10.4842	0.000648464
	2.01994	0.0855353	2.83963	0.0215493	4.04268	0.00621596	6.01032	0.00216516	10.5344	0.000700641
	2.02956	0.0863269	2.85316	0.0186042	4.06194	0.00599626	6.03895	0.00217189	10.5845	0.000629202
	2.03918	0.0810401	2.86668	0.0184769	4.08119	0.00653474	6.06758	0.00242235	10.6347	0.000589551
	2.0488	0.0852853	2.88021	0.0190643	4.10045	0.00568415	6.09621	0.00250476	10.6849	0.000591003
	2.05843	0.0726695	2.89374	0.0177847	4.11971	0.00567501	6.12484	0.00237056	10.7351	0.000578336
	2.06805	0.0801086	2.90726	0.0182675	4.13897	0.00584961	6.15347	0.00217903	10.7853	0.000567299
	2.07767	0.0785708	2.92079	0.0156758	4.15822	0.00586025	6.1821	0.00206001	10.8354	0.000617436
	2.08729	0.0756128	2.93432	0.016379	4.17748	0.00553964	6.21073	0.00194702	10.8856	0.000586627
	2.09691	0.0809298	2.94784	0.0158807	4.19674	0.00588677	6.23936	0.00197144	10.9358	0.000594124
	2.10654	0.0685576	2.96137	0.0153719	4.216	0.00570356	6.26799	0.00201172	10.986	0.000587269
	2.11616	0.0721397	2.9749	0.0155905	4.23525	0.00562995	6.29662	0.00204897	11.0362	0.000523461
	2.12578	0.0786045	2.98842	0.0169606	4.25451	0.00491192	6.32525	0.00175825	11.0864	0.00052835
	2.1354	0.0680124	3.00195	0.0150525	4.27377	0.00572575	6.35388	0.00190246	11.1365	0.000607889
	2.14502	0.0662195	3.01548	0.0159553	4.29303	0.00442988	6.38251	0.00193876	11.1867	0.000545689
	2.15465	0.0705958	3.029	0.0163968	4.31228	0.00527627	6.41114	0.00162255	11.2369	0.000522823
	2.16427	0.0686058	3.04253	0.0159405	4.33154	0.00548466	6.43978	0.00192821	11.2871	0.000504859
	2.17389	0.0657564	3.05606	0.0162396	4.3508	0.00568557	6.46841	0.00172579	11.3373	0.000508573
	2.18351	0.0677616	3.06958	0.0154568	4.37006	0.00430212	6.49704	0.00175904	11.3874	0.000520458
	2.19313	0.0626699	3.08311	0.0135142	4.38931	0.00522991	6.52567	0.00192541	11.4376	0.000505168
	2.20276	0.0640896	3.09664	0.0150457	4.40857	0.00463135	6.5543	0.00200339	11.4878	0.000525012
	2.21238	0.0599899	3.11016	0.0149902	4.42783	0.00480564	6.58293	0.0021347	11.538	0.000550995
	2.222	0.0642586	3.12369	0.0128018	4.44709	0.00534693	6.61156	0.00202354	11.5882	0.000482903
	2.23162	0.0647032	3.13722	0.0145367	4.46634	0.00488827	6.64019	0.00150309	11.6383	0.000554381
	2.24124	0.0661138	3.15074	0.0136096	4.4856	0.00519729	6.66882	0.0016499	11.6885	0.000506322
	2.25087	0.0589786	3.16427	0.0137386	4.50486	0.00426364	6.69745	0.00163502	11.7387	0.000503018
	2.26049	0.0546196	3.1778	0.0135913	4.52412	0.0047616	6.72608	0.00143654	11.7889	0.000473386
	2.27011	0.0519145	3.19132	0.0136345	4.54337	0.00461265	6.75471	0.00146074	11.8391	0.000473576
	2.27973	0.0591302	3.20485	0.0121742	4.56263	0.00460003	6.78334	0.00170674	11.8892	0.000457591
	2.28936	0.0540146	3.21838	0.0123601	4.58189	0.00398615	6.81197	0.00157666	11.9394	0.000464164
	2.29898	0.0567505	3.2319	0.0128484	4.60115	0.00474749	6.8406	0.00185879	11.9896	0.000483892
	2.3086	0.0497223	3.24543	0.0137088	4.6204	0.00431698	6.86923	0.00194649	12.0398	0.00046652
	2.31822	0.0479136	3.25896	0.0119481	4.63966	0.00480643	6.89786	0.00134692	12.09	0.00047281
	2.32784	0.0447059	3.27248	0.0113793	4.65892	0.00438953	6.92649	0.00158941	12.1402	0.000477542
	2.33747	0.0504212	3.28601	0.0120486	4.67818	0.00500363	6.95512	0.00151514	12.1903	0.000433273
	2.34709	0.0537378	3.29954	0.011596	4.69743	0.00435351	6.98375	0.00170606	12.2405	0.000473628
	2.35671	0.0529946	3.31306	0.0127504	4.71669	0.00402838	7.01238	0.00147206	12.2907	0.00044969
	2.36633	0.0506858	3.32659	0.0130525	4.73595	0.00399821	7.04101	0.00154085	12.3409	0.000414275
	2.37595	0.0468915	3.34012	0.0104459	4.75521	0.00388027	7.06964	0.00165755	12.3911	0.000389599
	2.38558	0.0450474	3.35364	0.0114657	4.77446	0.00379076	7.09827	0.00143509	12.4412	0.000400257
	2.3952	0.0441728	3.36717	0.0106763	4.79372	0.00419675	7.1269	0.00136295	12.4914	0.000394253
	2.40482	0.0436265	3.3807	0.0122308	4.81298	0.00373893	7.15553	0.00144765	12.5416	0.000365263
	2.41444	0.0494422	3.39422	0.0119165	4.83224	0.00366065	7.18417	0.00141389	12.5918	0.000375483
	2.42406	0.0397204	3.40775	0.0120772	4.85149	0.00405885	7.2128	0.00106289	12.642	0.000387759
	2.43369	0.0433142	3.42128	0.0111318	4.87075	0.00412781	7.24143	0.00177873	12.6921	0.000418442
	2.44331	0.0441831	3.4348	0.0112762	4.89001	0.00358029	7.27006	0.00145319	12.7423	0.00034448
	2.45293	0.041204	3.44833	0.0113221	4.90927	0.00380052	7.29869	0.00126748	12.7925	0.000387748
	2.46255	0.0414886	3.46186	0.0108676	4.92852	0.00370958	7.32732	0.00141947	12.8427	0.000363416
	2.47217	0.0418235	3.47538	0.0101218	4.94778	0.00345191	7.35595	0.00118017	12.8929	0.000399731
	2.4818	0.0387551	3.48891	0.00924563	4.96704	0.00358461	7.38458	0.00146512	12.943	0.000348863
	2.49142	0.04015	3.50244	0.00922699	4.9863	0.00368338	7.41321	0.00134736	12.9932	0.000344677
	2.50104	0.0385161	3.51596	0.00884813	5.00555	0.00415342	7.44184	0.00150606	13.0434	0.000380602
	2.51066	0.044825	3.52949	0.0102733	5.02481	0.00445122	7.47047	0.00127402	13.0936	0.000396048
	2.52028	0.0459953	3.54302	0.0110475	5.04407	0.00348318	7.4991	0.00145267	13.1438	0.000378638
	2.52991	0.0392652	3.55654	0.0106435	5.06333	0.00369225	7.52773	0.00144411	13.194	0.00041574
	2.53953	0.0350662	3.57007	0.00936631	5.08258	0.00375988	7.55636	0.00115517	13.2441	0.000393246
	2.54915	0.0368942	3.5836	0.0092429	5.10184	0.00352786	7.58499	0.00117246	13.2943	0.000357552
	2.55877	0.0376347	3.59712	0.0101389	5.1211	0.00321635	7.61362	0.00124651	13.3445	0.000354921
	2.56839	0.0390281	3.61065	0.00930414	5.14036	0.00344791	7.64225	0.00125996	13.3947	0.00037824
	2.57802	0.0315158	3.62418	0.00935717	5.15961	0.00327185	7.67088	0.0012892	13.4449	0.000349153
	2.58764	0.0357839	3.6377	0.010284	5.17887	0.00342616	7.69951	0.00095891	13.495	0.000349606
	2.59726	0.0334237	3.65123	0.00977398	5.19813	0.00349314	7.72814	0.00116653	13.5452	0.00034896
	2.60688	0.0397881	3.66476	0.00881846	5.21738	0.0038222	7.75677	0.00125242	13.5954	0.000304972
	2.61651	0.0351331	3.67828	0.00858151	5.23664	0.0030894	7.7854	0.0011487	13.6456	0.000360768
	2.62613	0.0323649	3.69181	0.00863691	5.2559	0.00259773	7.81403	0.0012656	13.6958	0.000378175
	2.63575	0.0317254	3.70534	0.00903885	5.27516	0.00322273	7.84266	0.00113659	13.7459	0.000335567
	2.64537	0.0357004	3.71886	0.00933472	5.29441	0.0028739	7.87129	0.00109728	13.7961	0.000369363
	2.65499	0.0318194	3.73239	0.00968871	5.31367	0.00325663	7.89993	0.00109694	13.8463	0.000342816
	2.66462	0.0311952	3.74592	0.00875287	5.33293	0.00315801	7.92856	0.00118949	13.8965	0.000314936
	2.67424	0.0331312	3.75944	0.00856904	5.35219	0.00361998	7.95719	0.0013228	13.9467	0.000292717
	2.68386	0.0348846	3.77297	0.00782053	5.37144	0.00310426	7.98582	0.00126822	13.9968	0.000312931
	2.69348	0.035223	3.7865	0.00984233	5.3907	0.00321042	8.01445	0.000963821	14.047	0.000327077
	2.7031	0.0357102	3.80002	0.00929267	5.40996	0.00417685	8.04308	0.00108017	14.0972	0.000331539
	2.71273	0.0351143	3.81355	0.00903502	5.42922	0.00308059	8.07171	0.00106375	14.1474	0.000255136
	2.72235	0.0339627	3.82708	0.00779413	5.44847	0.00304923	8.10034	0.00120101	14.1976	0.00035892
	2.73197	0.0302757	3.8406	0.00755474	5.46773	0.00332293	8.12897	0.000958841	14.2477	0.000307258
	2.74159	0.0327726	3.85413	0.00877321	5.48699	0.00299692	8.1576	0.00117938	14.2979	0.000353878
	2.75121	0.0338224	3.86766	0.00762313	5.50625	0.00313219	8.18623	0.00109026	14.3481	0.000338612
	2.76084	0.0303335	3.88119	0.00888048	5.5255	0.00303446	8.21486	0.00114367	14.3983	0.000340922
	2.77046	0.0290649	3.89471	0.00872126	5.54476	0.00290103	8.24349	0.00109502	14.4485	0.00030063
	2.78008	0.0330424	3.90824	0.00727024	5.56402	0.00306007	8.27212	0.0009947	14.4987	0.000334
	2.7897	0.0266418	3.92177	0.00880957	5.58328	0.00293392	8.30075	0.00126854	14.5488	0.000284959
	2.79932	0.0298937	3.93529	0.00867584	5.60253	0.00281993	8.32938	0.00115144	14.599	0.000309248
	2.80895	0.0297106	3.94882	0.00833436	5.62179	0.0025621	8.35801	0.00113249	14.6492	0.000298307
	2.81857	0.027885	3.96235	0.00765204	5.64105	0.00247652	8.38664	0.000887243	14.6994	0.000295971
	2.82819	0.0290399	3.97587	0.00742161	5.66031	0.00245698	8.41527	0.00109681	14.7496	0.000315613
	2.83781	0.0270975	3.9894	0.00789673	5.67956	0.00266762	8.4439	0.0010456	14.7997	0.000306365
	2.84743	0.0288002	4.00293	0.0086552	5.69882	0.00265981	8.47253	0.000992122	14.8499	0.000272242
	2.85706	0.0239455	4.01645	0.00795553	5.71808	0.00298483	8.50116	0.00110764	14.9001	0.000344939
	2.86668	0.029474	4.02998	0.00760669	5.73734	0.00300762	8.52979	0.00104116	14.9503	0.000271692
	2.8763	0.0314842	4.04351	0.00760654	5.75659	0.00306967	8.55842	0.00101558	15.0005	0.000284307
	2.88592	0.0318891	4.05703	0.00719035	5.77585	0.00281271	8.58705	0.00108975	15.0506	0.000298702
	2.89554	0.0282734	4.07056	0.0078651	5.79511	0.00269379	8.61568	0.00095745	15.1008	0.000309275
	2.90517	0.031735	4.08409	0.00787936	5.81437	0.00326364	8.64432	0.00084658	15.151	0.000262755
	2.91479	0.0330879	4.09761	0.00721767	5.83362	0.00291024	8.67295	0.00109615	15.2012	0.000315266
	2.92441	0.0281052	4.11114	0.00727174	5.85288	0.00292206	8.70158	0.00101022	15.2514	0.000287357
	2.93403	0.0270515	4.12467	0.00731148	5.87214	0.0027432	8.73021	0.000995828	15.3015	0.000284133
	2.94365	0.0261342	4.13819	0.00731274	5.8914	0.00247536	8.75884	0.00104361	15.3517	0.000282763
	2.95328	0.0250696	4.15172	0.00758617	5.91065	0.00254135	8.78747	0.000930329	15.4019	0.000216405
	2.9629	0.025604	4.16525	0.0075864	5.92991	0.0027018	8.8161	0.00115251	15.4521	0.000266679
	2.97252	0.0272735	4.17877	0.00820928	5.94917	0.00293314	8.84473	0.000986527	15.5023	0.000259526
	2.98214	0.0266452	4.1923	0.00754828	5.96843	0.00279821	8.87336	0.00105175	15.5525	0.00023915
	2.99177	0.0263564	4.20583	0.00731118	5.98768	0.00264699	8.90199	0.00108885	15.6026	0.000219887
	3.00139	0.0295594	4.21935	0.00722306	6.00694	0.00244873	8.93062	0.000935006	15.6528	0.000271479
	3.01101	0.0260866	4.23288	0.00719935	6.0262	0.00241648	8.95925	0.00108464	15.703	0.00027371
	3.02063	0.0240685	4.24641	0.00703351	6.04546	0.00280637	8.98788	0.000977149	15.7532	0.000257105
	3.03025	0.022857	4.25993	0.00735851	6.06471	0.00237494	9.01651	0.000912321	15.8034	0.000309333
	3.03988	0.0247347	4.27346	0.00720004	6.08397	0.00259207	9.04514	0.000884838	15.8535	0.000296782
	3.0495	0.024152	4.28699	0.0072899	6.10323	0.00259995	9.07377	0.000884986	15.9037	0.000266476
	3.05912	0.0246353	4.30051	0.00726045	6.12249	0.00252184	9.1024	0.000974523	15.9539	0.000269779
	3.06874	0.0235882	4.31404	0.006995	6.14174	0.0023226	9.13103	0.000947559	16.0041	0.000257032
	3.07836	0.0255105	4.32757	0.00618978	6.161	0.00226984	9.15966	0.00090995	16.0543	0.000231969
	3.08799	0.0231886	4.34109	0.00743195	6.18026	0.00253225	9.18829	0.000805118	16.1044	0.000315458
	3.09761	0.0214049	4.35462	0.00698026	6.19952	0.00215661	9.21692	0.0009429	16.1546	0.00027279
	3.10723	0.0229761	4.36815	0.00637685	6.21877	0.00273715	9.24555	0.000985201	16.2048	0.000247477
	3.11685	0.0225173	4.38167	0.00728834	6.23803	0.00260985	9.27418	0.000914496	16.255	0.000225212
	3.12647	0.023994	4.3952	0.00547759	6.25729	0.00253273	9.30281	0.00102668	16.3052	0.000276512
	3.1361	0.0233151	4.40873	0.00650567	6.27655	0.00225964	9.33144	0.00105562	16.3553	0.000217284
	3.14572	0.0209364	4.42225	0.00725546	6.2958	0.00250435	9.36008	0.00086773	16.4055	0.000239417
	3.15534	0.0251801	4.43578	0.00692877	6.31506	0.00258901	9.38871	0.000793127	16.4557	0.000237528
	3.16496	0.0236232	4.44931	0.00694422	6.33432	0.00234048	9.41734	0.00102477	16.5059	0.000265255
	3.17458	0.0246073	4.46283	0.00605236	6.35358	0.00248534	9.44597	0.000913438	16.5561	0.000206594
	3.18421	0.0254241	4.47636	0.00650859	6.37283	0.00262098	9.4746	0.000848998	16.6062	0.000251964
	3.19383	0.0189548	4.48989	0.00683082	6.39209	0.00255604	9.50323	0.000876449	16.6564	0.000277855
	3.20345	0.0223892	4.50341	0.00619096	6.41135	0.00251905	9.53186	0.000742341	16.7066	0.000237616
	3.21307	0.0231636	4.51694	0.00620492	6.43061	0.00216329	9.56049	0.000874804	16.7568	0.000254865
	3.22269	0.0222299	4.53047	0.00685767	6.44986	0.00235341	9.58912	0.000915531	16.807	0.000201622
	3.23232	0.0204208	4.54399	0.00611582	6.46912	0.00220521	9.61775	0.000757218	16.8572	0.000258114
	3.24194	0.0200486	4.55752	0.00655861	6.48838	0.00255184	9.64638	0.000904099	16.9073	0.000252435
	3.25156	0.0187449	4.57105	0.00635784	6.50764	0.00236056	9.67501	0.00079185	16.9575	0.000229543
	3.26118	0.0204959	4.58457	0.0059856	6.52689	0.00210346	9.70364	0.000933174	17.0077	0.000229774
	3.2708	0.0173353	4.5981	0.0059916	6.54615	0.00218296	9.73227	0.000808269	17.0579	0.000261828
	3.28043	0.0225098	4.61163	0.00603487	6.56541	0.00237103	9.7609	0.000923135	17.1081	0.000225978
	3.29005	0.0243239	4.62515	0.00548542	6.58466	0.00233677	9.78953	0.000931402	17.1582	0.000254406
	3.29967	0.0200798	4.63868	0.00607631	6.60392	0.00218705	9.81816	0.000804599	17.2084	0.000258566
	3.30929	0.0231162	4.65221	0.00565273	6.62318	0.00227439	9.84679	0.000830942	17.2586	0.000235513
	3.31891	0.0203934	4.66573	0.00629846	6.64244	0.00220501	9.87542	0.000980071	17.3088	0.00024234
	3.32854	0.0220419	4.67926	0.00546986	6.66169	0.00223273	9.90405	0.000772763	17.359	0.000238813
	3.33816	0.0222366	4.69279	0.0055916	6.68095	0.00200194	9.93268	0.000956	17.4091	0.000234118
	3.34778	0.0216411	4.70631	0.00552539	6.70021	0.00252496	9.96131	0.000913592	17.4593	0.000238631
	3.3574	0.0200125	4.71984	0.00581817	6.71947	0.00258187	9.98994	0.000839684	17.5095	0.000245792
	3.36703	0.0218177	4.73337	0.00563262	6.73872	0.00211918	10.0186	0.000813649	17.5597	0.000217828
	3.37665	0.0192998	4.74689	0.00524849	6.75798	0.00216887	10.0472	0.000944857	17.6099	0.000226232
	3.38627	0.0228144	4.76042	0.00521417	6.77724	0.00239673	10.0758	0.000823045	17.66	0.000217969
	3.39589	0.0187584	4.77395	0.00560405	6.7965	0.00223095	10.1045	0.000845381	17.7102	0.000260853
	3.40551	0.0223975	4.78747	0.00572251	6.81575	0.00260778	10.1331	0.00083274	17.7604	0.000222057
	3.41514	0.0202004	4.801	0.00558932	6.83501	0.00236125	10.1617	0.000854565	17.8106	0.000223036
	3.42476	0.0179811	4.81453	0.0058529	6.85427	0.00258644	10.1904	0.000887973	17.8608	0.000233422
	3.43438	0.0184071	4.82805	0.00518562	6.87353	0.00205221	10.219	0.00093003	17.911	0.000226458
	3.444	0.0231264	4.84158	0.00585474	6.89278	0.00204331	10.2476	0.00101566	17.9611	0.000224291
	3.45362	0.0189603	4.85511	0.00642586	6.91204	0.00244335	10.2762	0.00093418	18.0113	0.000236208
	3.46325	0.0206863	4.86863	0.00449982	6.9313	0.0020173	10.3049	0.000886964	18.0615	0.00023109
	3.47287	0.0206885	4.88216	0.00478604	6.95056	0.00236249	10.3335	0.000886888	18.1117	0.000221866
	3.48249	0.019599	4.89569	0.00530295	6.96981	0.00232255	10.3621	0.000885746	18.1619	0.000232369
	3.49211	0.0192217	4.90921	0.00645673	6.98907	0.0027155	10.3908	0.000689478	18.212	0.000248895
	3.50173	0.0187181	4.92274	0.00546417	7.00833	0.00225838	10.4194	0.000681034	18.2622	0.000200852
	3.51136	0.0222166	4.93627	0.00528528	7.02759	0.00209816	10.448	0.000724915	18.3124	0.000219872
	3.52098	0.0198604	4.94979	0.00525832	7.04684	0.00191313	10.4767	0.000731264	18.3626	0.000217826
	3.5306	0.0189307	4.96332	0.00607521	7.0661	0.00184363	10.5053	0.000765319	18.4128	0.000210582
	3.54022	0.0165406	4.97685	0.00525889	7.08536	0.0017556	10.5339	0.000799062	18.4629	0.000211467
	3.54984	0.0204122	4.99037	0.0053827	7.10462	0.00199441	10.5626	0.000958486	18.5131	0.000199083
	3.55947	0.0212794	5.0039	0.00502976	7.12387	0.00193236	10.5912	0.000842424	18.5633	0.000257848
	3.56909	0.0178002	5.01743	0.00516299	7.14313	0.00245863	10.6198	0.000753478	18.6135	0.000215609
	3.57871	0.0222223	5.03095	0.00569314	7.16239	0.00248634	10.6484	0.00080751	18.6637	0.000209266
	3.58833	0.0181036	5.04448	0.00552885	7.18165	0.00215164	10.6771	0.000734064	18.7138	0.000223538
	3.59795	0.0205902	5.05801	0.0053462	7.2009	0.00226834	10.7057	0.000737176	18.764	0.000219005
	3.60758	0.0175802	5.07153	0.00515022	7.22016	0.00189381	10.7343	0.000846581	18.8142	0.000211831
	3.6172	0.0200636	5.08506	0.00498539	7.23942	0.00200842	10.763	0.000922009	18.8644	0.000211049
	3.62682	0.0198074	5.09859	0.00532891	7.25868	0.00227726	10.7916	0.000883138	18.9146	0.000213387
	3.63644	0.018268	5.11211	0.0052356	7.27793	0.00179373	10.8202	0.00063745	18.9648	0.000270728
	3.64606	0.0195672	5.12564	0.00540553	7.29719	0.00203788	10.8489	0.000811675	19.0149	0.000219754
	3.65569	0.0212857	5.13917	0.00560867	7.31645	0.00208424	10.8775	0.000756256	19.0651	0.000218658
	3.66531	0.0222406	5.15269	0.00555044	7.33571	0.00220088	10.9061	0.000629996	19.1153	0.000234434
	3.67493	0.0190881	5.16622	0.00526025	7.35496	0.00191705	10.9347	0.0008157	19.1655	0.000214604
	3.68455	0.0193913	5.17975	0.00527695	7.37422	0.00197474	10.9634	0.000871176	19.2157	0.000202455
	3.69418	0.0177296	5.19327	0.00510171	7.39348	0.00186313	10.992	0.000673241	19.2658	0.000219569
	3.7038	0.0213949	5.2068	0.00515506	7.41274	0.00212362	11.0206	0.000802088	19.316	0.000222087
	3.71342	0.0191566	5.22033	0.00517043	7.43199	0.00210583	11.0493	0.000779954	19.3662	0.000208489
	3.72304	0.0173157	5.23385	0.0043605	7.45125	0.00210434	11.0779	0.00071631	19.4164	0.000209681
	3.73266	0.0168533	5.24738	0.00512059	7.47051	0.00187727	11.1065	0.000746022	19.4666	0.00020285
	3.74229	0.0158691	5.26091	0.00500055	7.48977	0.0019878	11.1352	0.000688129	19.5167	0.000230726
	3.75191	0.0171815	5.27443	0.00472121	7.50902	0.00199441	11.1638	0.000709977	19.5669	0.000208513
	3.76153	0.0180387	5.28796	0.0056357	7.52828	0.00215745	11.1924	0.000688899	19.6171	0.000208429
	3.77115	0.0197414	5.30149	0.00556946	7.54754	0.00194202	11.2211	0.000741526	19.6673	0.000235433
	3.78077	0.018159	5.31501	0.00432948	7.5668	0.00213702	11.2497	0.000669356	19.7175	0.000210105
	3.7904	0.0160554	5.32854	0.00523818	7.58605	0.00209691	11.2783	0.000761332	19.7676	0.000203128
	3.80002	0.01751	5.34207	0.00424278	7.60531	0.00209598	11.3069	0.000718383	19.8178	0.000204311
	3.80964	0.019292	5.35559	0.00449748	7.62457	0.0024946	11.3356	0.000867959	19.868	0.000192298
	3.81926	0.0167576	5.36912	0.0048851	7.64383	0.00197851	11.3642	0.000683979	19.9182	0.000204857
	3.82888	0.0172087	5.38265	0.00606035	7.66308	0.00166116	11.3928	0.000739615	19.9684	0.000221606
	3.83851	0.0202667	5.39617	0.00482217	7.68234	0.00203065	11.4215	0.00076492	20.0185	0.000227233
	3.84813	0.0160896	5.4097	0.00452136	7.7016	0.00207295	11.4501	0.000763103	20.0687	0.00018278
	3.85775	0.0164039	5.42323	0.00482932	7.72086	0.00205674	11.4787	0.00065827	20.1189	0.000214675
	3.86737	0.017224	5.43675	0.00436533	7.74011	0.00176648	11.5074	0.000783919	20.1691	0.000205277
	3.87699	0.0171911	5.45028	0.00434895	7.75937	0.00181215	11.536	0.000670994	20.2193	0.000194354
	3.88662	0.0183705	5.46381	0.00530458	7.77863	0.00206611	11.5646	0.000831154	20.2695	0.000241872
	3.89624	0.0156854	5.47733	0.00465673	7.79789	0.00218762	11.5932	0.000774952	20.3196	0.000211702
	3.90586	0.0159993	5.49086	0.00489303	7.81714	0.00181283	11.6219	0.000871571	20.3698	0.000210013
	3.91548	0.0165469	5.50439	0.00476168	7.8364	0.00198148	11.6505	0.000696946	20.42	0.000232676
	3.9251	0.018424	5.51791	0.00561865	7.85566	0.00179765	11.6791	0.00082137	20.4702	0.000189122
	3.93473	0.017477	5.53144	0.00470199	7.87492	0.00184372	11.7078	0.000846332	20.5204	0.000182206
	3.94435	0.0195023	5.54497	0.00491939	7.89417	0.00174455	11.7364	0.000754789	20.5705	0.00019691
	3.95397	0.0182828	5.55849	0.00503882	7.91343	0.00160653	11.765	0.000660944	20.6207	0.00023547
	3.96359	0.0151465	5.57202	0.00491661	7.93269	0.0020152	11.7937	0.000706177	20.6709	0.000189789
	3.97321	0.0158844	5.58555	0.00454384	7.95194	0.00187534	11.8223	0.00074057	20.7211	0.000206192
	3.98284	0.0182009	5.59907	0.00488776	7.9712	0.00181023	11.8509	0.000763377	20.7713	0.000206788
	3.99246	0.0158602	5.6126	0.00458656	7.99046	0.00188753	11.8795	0.00089876	20.8214	0.000190123
	4.00208	0.0185921	5.62613	0.00528797	8.00972	0.00161782	11.9082	0.000824155	20.8716	0.000198859
	4.0117	0.0153835	5.63965	0.00447699	8.02897	0.00160978	11.9368	0.000797202	20.9218	0.000183877
	4.02132	0.0165218	5.65318	0.0049382	8.04823	0.00200342	11.9654	0.000842329	20.972	0.000181568
	4.03095	0.0174425	5.66671	0.00501375	8.06749	0.00166726	11.9941	0.000710576	21.0222	0.000165167
	4.04057	0.0165577	5.68023	0.00489729	8.08675	0.00195037	12.0227	0.000790339	21.0723	0.000208153
	4.05019	0.0158066	5.69376	0.00464657	8.106	0.00208271	12.0513	0.000755105	21.1225	0.000179703
	4.05981	0.0192781	5.70729	0.00458783	8.12526	0.00181334	12.08	0.000642111	21.1727	0.000191257
	4.06944	0.0186749	5.72081	0.00467961	8.14452	0.0018447	12.1086	0.000782741	21.2229	0.000214544
	4.07906	0.0182547	5.73434	0.00468463	8.16378	0.00171407	12.1372	0.000705192	21.2731	0.000207044
	4.08868	0.0156971	5.74787	0.00488357	8.18303	0.0018511	12.1659	0.000738098	21.3233	0.000213706
	4.0983	0.0166284	5.7614	0.00587118	8.20229	0.0017095	12.1945	0.000697035	21.3734	0.000213552
	4.10792	0.0160699	5.77492	0.00487254	8.22155	0.00186376	12.2231	0.000696447	21.4236	0.000177968
	4.11755	0.0153743	5.78845	0.00387782	8.24081	0.00181402	12.2517	0.000716901	21.4738	0.000205031
	4.12717	0.0190889	5.80198	0.00421162	8.26006	0.00197501	12.2804	0.000664602	21.524	0.000197685
	4.13679	0.0146542	5.8155	0.0047567	8.27932	0.0019063	12.309	0.000707029	21.5742	0.000193573
	4.14641	0.0158726	5.82903	0.00474765	8.29858	0.00185688	12.3376	0.000668417	21.6243	0.000193303
	4.15603	0.0152049	5.84256	0.00459296	8.31784	0.00197706	12.3663	0.000738065	21.6745	0.00017639
	4.16566	0.0187595	5.85608	0.0052953	8.33709	0.00214009	12.3949	0.000573156	21.7247	0.000203431
	4.17528	0.0168175	5.86961	0.00524445	8.35635	0.0016074	12.4235	0.000661149	21.7749	0.000210095
	4.1849	0.0149764	5.88314	0.0055833	8.37561	0.00201104	12.4522	0.000733365	21.8251	0.000207456
	4.19452	0.0154957	5.89666	0.00462711	8.39487	0.00175557	12.4808	0.000739781	21.8752	0.000205387
	4.20414	0.0172617	5.91019	0.00541483	8.41412	0.00174264	12.5094	0.000787562	21.9254	0.000197956
	4.21377	0.0160796	5.92372	0.00523799	8.43338	0.00180801	12.538	0.000819374	21.9756	0.000204379
	4.22339	0.0159659	5.93724	0.0049698	8.45264	0.00172521	12.5667	0.00080222	22.0258	0.000222253
	4.23301	0.0165627	5.95077	0.00590428	8.4719	0.00189076	12.5953	0.000617647	22.076	0.000217027
	4.24263	0.0164628	5.9643	0.00436036	8.49115	0.00150121	12.6239	0.000750349	22.1261	0.00021364
	4.25225	0.0179178	5.97782	0.00453205	8.51041	0.00150584	12.6526	0.000724697	22.1763	0.000203315
	4.26188	0.0189379	5.99135	0.00504192	8.52967	0.0015447	12.6812	0.000652668	22.2265	0.000211327
	4.2715	0.0167902	6.00488	0.00434795	8.54893	0.00186078	12.7098	0.00076542	22.2767	0.000197113
	4.28112	0.0184635	6.0184	0.00404747	8.56818	0.00175997	12.7385	0.000729785	22.3269	0.000237407
	4.29074	0.0145425	6.03193	0.0056033	8.58744	0.00169062	12.7671	0.000794027	22.377	0.00020274
	4.30036	0.0151396	6.04546	0.00434544	8.6067	0.0017287	12.7957	0.000689045	22.4272	0.000191821
	4.30999	0.0147201	6.05898	0.00519699	8.62596	0.00176432	12.8244	0.000754184	22.4774	0.00020886
	4.31961	0.0162954	6.07251	0.00433949	8.64521	0.00166778	12.853	0.000731524	22.5276	0.000210995
	4.32923	0.0152412	6.08604	0.00512579	8.66447	0.00179625	12.8816	0.000762085	22.5778	0.000202051
	4.33885	0.0151449	6.09956	0.00455846	8.68373	0.00222788	12.9102	0.000831604	22.628	0.000212862
	4.34847	0.0148854	6.11309	0.00413188	8.70299	0.00153947	12.9389	0.000622389	22.6781	0.000178405
	4.3581	0.0136199	6.12662	0.00491221	8.72224	0.00191598	12.9675	0.000748625	22.7283	0.000208926
	4.36772	0.0164498	6.14014	0.00470179	8.7415	0.00189104	12.9961	0.000633807	22.7785	0.000207801
	4.37734	0.0138111	6.15367	0.00446561	8.76076	0.00149627	13.0248	0.000677646	22.8287	0.000210124
	4.38696	0.0161222	6.1672	0.00466812	8.78002	0.00177334	13.0534	0.000680239	22.8789	0.000193932
	4.39658	0.0172443	6.18072	0.00477453	8.79927	0.0017114	13.082	0.000759782	22.929	0.000191892
	4.40621	0.0160815	6.19425	0.0035225	8.81853	0.00188999	13.1107	0.000761185	22.9792	0.000188516
	4.41583	0.0142863	6.20778	0.00475174	8.83779	0.00164603	13.1393	0.000799406	23.0294	0.000188011
	4.42545	0.0169662	6.2213	0.0046204	8.85705	0.00173584	13.1679	0.000900715	23.0796	0.000166765
	4.43507	0.013279	6.23483	0.00452354	8.8763	0.00170463	13.1965	0.000701194	23.1298	0.00018758
	4.4447	0.0177121	6.24836	0.00461109	8.89556	0.00176179	13.2252	0.000792143	23.1799	0.000184054
	4.45432	0.0140839	6.26188	0.00440184	8.91482	0.00204506	13.2538	0.000705776	23.2301	0.000182874
	4.46394	0.0193128	6.27541	0.00439751	8.93408	0.00185737	13.2824	0.000725987	23.2803	0.000183856
	4.47356	0.015959	6.28894	0.00423753	8.95333	0.00179502	13.3111	0.000760116	23.3305	0.00017384
	4.48318	0.0136466	6.30246	0.00426075	8.97259	0.00174769	13.3397	0.000696935	23.3807	0.000202682
	4.49281	0.0143405	6.31599	0.00484642	8.99185	0.00167792	13.3683	0.000728783	23.4308	0.000219371
	4.50243	0.0149453	6.32952	0.00422073	9.01111	0.00144185	13.397	0.000745664	23.481	0.000185388
	4.51205	0.014094	6.34304	0.00477516	9.03036	0.0016106	13.4256	0.000689728	23.5312	0.000194515
	4.52167	0.0169153	6.35657	0.00481507	9.04962	0.00144393	13.4542	0.000691474	23.5814	0.000203951
	4.53129	0.0151604	6.3701	0.00466445	9.06888	0.00185137	13.4829	0.000723264	23.6316	0.000208923
	4.54092	0.0127988	6.38362	0.00435844	9.08814	0.00190744	13.5115	0.000585849	23.6818	0.000197988
	4.55054	0.0179813	6.39715	0.00424865	9.10739	0.00152859	13.5401	0.000660971	23.7319	0.000227807
	4.56016	0.014568	6.41068	0.00515728	9.12665	0.00185728	13.5687	0.000700684	23.7821	0.000175812
	4.56978	0.0152762	6.4242	0.00413456	9.14591	0.00159888	13.5974	0.000614695	23.8323	0.000184185
	4.5794	0.0140175	6.43773	0.00406626	9.16517	0.0016403	13.626	0.000653522	23.8825	0.000223262
	4.58903	0.014834	6.45126	0.00431298	9.18442	0.00172047	13.6546	0.000643852	23.9327	0.000180236
	4.59865	0.0170489	6.46478	0.00394905	9.20368	0.00181638	13.6833	0.000720871	23.9828	0.000204049
	4.60827	0.0165166	6.47831	0.00409503	9.22294	0.0017826	13.7119	0.000589896	24.033	0.000188845
	4.61789	0.0172403	6.49184	0.00420786	9.2422	0.00159146	13.7405	0.000681305	24.0832	0.000204966
	4.62751	0.0201561	6.50536	0.00486412	9.26145	0.00167527	13.7692	0.000835504	24.1334	0.000175869
	4.63714	0.0150619	6.51889	0.004022	9.28071	0.00174653	13.7978	0.000691785	24.1836	0.000185543
	4.64676	0.0170757	6.53242	0.0038011	9.29997	0.00184703	13.8264	0.000672295	24.2337	0.000174196
	4.65638	0.016866	6.54594	0.00457489	9.31922	0.0016924	13.855	0.000749526	24.2839	0.000181942
	4.666	0.017151	6.55947	0.00450104	9.33848	0.00175335	13.8837	0.000695242	24.3341	0.000204189
	4.67562	0.014802	6.573	0.00467871	9.35774	0.00196794	13.9123	0.000617663	24.3843	0.000216115
	4.68525	0.0162975	6.58652	0.00489004	9.377	0.00136026	13.9409	0.000749759	24.4345	0.000214007
	4.69487	0.0155926	6.60005	0.00526686	9.39625	0.00182071	13.9696	0.000760116	24.4846	0.000187588
	4.70449	0.0128049	6.61358	0.00434243	9.41551	0.00170729	13.9982	0.000746335	24.5348	0.000207718
	4.71411	0.0153459	6.6271	0.0041904	9.43477	0.00168416	14.0268	0.000749046	24.585	0.000209991
	4.72373	0.0155216	6.64063	0.00460578	9.45403	0.00212738	14.0555	0.000729533	24.6352	0.00018901
	4.73336	0.0140136	6.65416	0.00471919	9.47328	0.0016288	14.0841	0.00070997	24.6854	0.000178708
	4.74298	0.0151289	6.66768	0.00487337	9.49254	0.00168567	14.1127	0.00073478	24.7355	0.000193149
	4.7526	0.0170349	6.68121	0.0045112	9.5118	0.00153345	14.1414	0.000732886	24.7857	0.000203347
	4.76222	0.0156592	6.69474	0.00429144	9.53106	0.00180224	14.17	0.000718435	24.8359	0.000213982
	4.77185	0.0140219	6.70826	0.00393933	9.55031	0.00173122	14.1986	0.000724101	24.8861	0.000180495
	4.78147	0.0138291	6.72179	0.00502169	9.56957	0.00140807	14.2272	0.0007524	24.9363	0.00021003
	4.79109	0.0160685	6.73532	0.00470737	9.58883	0.00184848	14.2559	0.00072032	24.9865	0.00021925
	4.80071	0.0168299	6.74884	0.00455387	9.60809	0.0016889	14.2845	0.00056903	25.0366	0.000178501
	4.81033	0.0159774	6.76237	0.00407944	9.62734	0.0017828	14.3131	0.000561965	25.0868	0.000189345
	4.81996	0.0133235	6.7759	0.00450675	9.6466	0.00186495	14.3418	0.000743018	25.137	0.000201756
	4.82958	0.0139472	6.78942	0.00427104	9.66586	0.00162532	14.3704	0.000699705	25.1872	0.000206321
	4.8392	0.0135164	6.80295	0.00457408	9.68512	0.00172691	14.399	0.000815705	25.2374	0.000199021
	4.84882	0.0151344	6.81648	0.00404892	9.70437	0.00177951	14.4277	0.000646817	25.2875	0.000194732
	4.85844	0.0153898	6.83	0.00545132	9.72363	0.00149058	14.4563	0.000776323	25.3377	0.000179932
	4.86807	0.0149079	6.84353	0.00473663	9.74289	0.00172268	14.4849	0.000695173	25.3879	0.000203067
	4.87769	0.0159916	6.85706	0.00409228	9.76215	0.00173048	14.5135	0.0008327	25.4381	0.000205123
	4.88731	0.0170648	6.87058	0.00467391	9.7814	0.00184916	14.5422	0.000795691	25.4883	0.000186014
	4.89693	0.0164909	6.88411	0.00444076	9.80066	0.00192061	14.5708	0.000762008	25.5384	0.00018155
	4.90655	0.0146056	6.89764	0.00491041	9.81992	0.00163791	14.5994	0.000759994	25.5886	0.000192424
	4.91618	0.0184274	6.91116	0.00367175	9.83918	0.00159659	14.6281	0.000656882	25.6388	0.000209763
	4.9258	0.015307	6.92469	0.00461941	9.85843	0.00191163	14.6567	0.000699033	25.689	0.000210228
	4.93542	0.0175	6.93822	0.00468848	9.87769	0.00159014	14.6853	0.000708168	25.7392	0.000183714
	4.94504	0.0163643	6.95174	0.00413815	9.89695	0.00203304	14.714	0.000653091	25.7893	0.000191509
	4.95466	0.0162949	6.96527	0.0047531	9.91621	0.00164118	14.7426	0.000690818	25.8395	0.000198923
	4.96429	0.0130729	6.9788	0.00433647	9.93546	0.00161066	14.7712	0.000754407	25.8897	0.000170639
	4.97391	0.0153781	6.99232	0.00461247	9.95472	0.00149051	14.7999	0.000836581	25.9399	0.000172499
	4.98353	0.0176038	7.00585	0.00480239	9.97398	0.00165311	14.8285	0.000586393	25.9901	0.000217041
	4.99315	0.0167273	7.01938	0.00476919	9.99324	0.00172151	14.8571	0.000756191	26.0403	0.000198867
	5.00277	0.0166147	7.0329	0.00431098	10.0125	0.00174352	14.8857	0.000799092	26.0904	0.000171968
	5.0124	0.0166869	7.04643	0.00469363	10.0318	0.00206833	14.9144	0.000753714	26.1406	0.000204027
	5.02202	0.0154245	7.05996	0.00387385	10.051	0.00193145	14.943	0.000610705	26.1908	0.000181123
	5.03164	0.0155184	7.07348	0.00417481	10.0703	0.00132363	14.9716	0.000699303	26.241	0.00019411
	5.04126	0.0178059	7.08701	0.00441835	10.0895	0.00195974	15.0003	0.000656306	26.2912	0.000178472
	5.05088	0.0159525	7.10054	0.00443311	10.1088	0.00160482	15.0289	0.000652817	26.3413	0.000206523
	5.06051	0.0143903	7.11406	0.00365284	10.128	0.00197235	15.0575	0.000702318	26.3915	0.000210841
	5.07013	0.0120225	7.12759	0.00473086	10.1473	0.00167575	15.0862	0.000818356	26.4417	0.000189307
	5.07975	0.0150171	7.14112	0.00470064	10.1666	0.00188482	15.1148	0.000579904	26.4919	0.000161612
	5.08937	0.0134145	7.15464	0.0042113	10.1858	0.00173944	15.1434	0.000693196	26.5421	0.000172953
	5.09899	0.0149484	7.16817	0.00450225	10.2051	0.00123356	15.172	0.000659136	26.5922	0.00020189
	5.10862	0.0157152	7.1817	0.00488243	10.2243	0.00188976	15.2007	0.000599474	26.6424	0.000179519
	5.11824	0.0138363	7.19522	0.00406887	10.2436	0.00180199	15.2293	0.000704576	26.6926	0.000170136
	5.12786	0.0126226	7.20875	0.00477373	10.2628	0.00198819	15.2579	0.000833185	26.7428	0.000195255
	5.13748	0.0144521	7.22228	0.0046464	10.2821	0.00151301	15.2866	0.00063725	26.793	0.000178952
	5.14711	0.0169178	7.2358	0.00483338	10.3014	0.00182654	15.3152	0.000744035	26.8431	0.00022317
	5.15673	0.0138757	7.24933	0.00395987	10.3206	0.00162562	15.3438	0.000654094	26.8933	0.000172763
	5.16635	0.0111502	7.26286	0.0039079	10.3399	0.00183098	15.3725	0.000798817	26.9435	0.000171503
	5.17597	0.0139536	7.27638	0.00444142	10.3591	0.00186258	15.4011	0.000730176	26.9937	0.000171276
	5.18559	0.0157824	7.28991	0.00396881	10.3784	0.00197069	15.4297	0.000743217	27.0439	0.00020286
	5.19522	0.0136713	7.30344	0.00504008	10.3976	0.00189178	15.4583	0.000682199	27.0941	0.000200376
	5.20484	0.0131108	7.31696	0.00441133	10.4169	0.00159246	15.487	0.000721678	27.1442	0.000198932
	5.21446	0.0135425	7.33049	0.00443684	10.4362	0.00160614	15.5156	0.000558107	27.1944	0.000188933
	5.22408	0.0143966	7.34402	0.00415877	10.4554	0.00181071	15.5442	0.000641617	27.2446	0.000199265
	5.2337	0.0156546	7.35754	0.00493855	10.4747	0.00160755	15.5729	0.000654043	27.2948	0.000163231
	5.24333	0.0176194	7.37107	0.00474879	10.4939	0.00175368	15.6015	0.000728954	27.345	0.000174516
	5.25295	0.016364	7.3846	0.00407087	10.5132	0.00194666	15.6301	0.000596949	27.3951	0.000178998
	5.26257	0.0187278	7.39812	0.00480162	10.5324	0.00169434	15.6588	0.00078505	27.4453	0.000169764
	5.27219	0.0151982	7.41165	0.00457184	10.5517	0.00168651	15.6874	0.000627574	27.4955	0.000198114
	5.28181	0.0113782	7.42518	0.0045019	10.571	0.00178399	15.716	0.000494327	27.5457	0.000195056
	5.29144	0.0171287	7.4387	0.00466612	10.5902	0.00188638	15.7447	0.000663278	27.5959	0.000211976
	5.30106	0.0159029	7.45223	0.00421847	10.6095	0.0018022	15.7733	0.000867473	27.646	0.000164684
	5.31068	0.0164377	7.46576	0.0041929	10.6287	0.00154031	15.8019	0.000744358	27.6962	0.00019915
	5.3203	0.0155798	7.47928	0.0036205	10.648	0.00187237	15.8305	0.000660504	27.7464	0.000211852
	5.32992	0.0154931	7.49281	0.00498823	10.6672	0.00168384	15.8592	0.000640666	27.7966	0.000172349
	5.33955	0.0145039	7.50634	0.00510762	10.6865	0.00164376	15.8878	0.000661283	27.8468	0.000162739
	5.34917	0.014432	7.51986	0.00426286	10.7058	0.00184646	15.9164	0.000730967	27.8969	0.000166072
	5.35879	0.0136521	7.53339	0.00467492	10.725	0.0015835	15.9451	0.00075616	27.9471	0.000153859
	5.36841	0.0178947	7.54692	0.00390322	10.7443	0.00170472	15.9737	0.000708737	27.9973	0.00016533
	5.37803	0.0145083	7.56044	0.00464116	10.7635	0.00162628	16.0023	0.000944112	28.0475	0.000141726
	5.38766	0.0139313	7.57397	0.00428828	10.7828	0.00166663	16.031	0.000606096	28.0977	0.000199012
	5.39728	0.0154028	7.5875	0.0042562	10.802	0.00187251	16.0596	0.00062845	28.1478	0.000181378
	5.4069	0.0159786	7.60102	0.00449343	10.8213	0.00182822	16.0882	0.000597459	28.198	0.000197968
	5.41652	0.0125321	7.61455	0.00350036	10.8406	0.00185146	16.1168	0.000710106	28.2482	0.00016284
	5.42614	0.0158733	7.62808	0.00398952	10.8598	0.00192559	16.1455	0.000732726	28.2984	0.000189525
	5.43577	0.0180712	7.6416	0.00446537	10.8791	0.00199407	16.1741	0.000776067	28.3486	0.000194218
	5.44539	0.0145334	7.65513	0.00409366	10.8983	0.00190306	16.2027	0.000662532	28.3988	0.000197849
	5.45501	0.0131608	7.66866	0.00481906	10.9176	0.00158057	16.2314	0.000752471	28.4489	0.000231232
	5.46463	0.0138619	7.68219	0.00431361	10.9369	0.00189941	16.26	0.000751399	28.4991	0.000182192
	5.47426	0.0148726	7.69571	0.00496352	10.9561	0.0018097	16.2886	0.000722693	28.5493	0.000162123
	5.48388	0.0140485	7.70924	0.00420776	10.9754	0.00137262	16.3173	0.00073036	28.5995	0.000207607
	5.4935	0.0144665	7.72277	0.00424591	10.9946	0.00174649	16.3459	0.000564416	28.6497	0.000214352
	5.50312	0.0188335	7.73629	0.00419117	11.0139	0.00185818	16.3745	0.000613112	28.6998	0.000191951
	5.51274	0.0184369	7.74982	0.00369334	11.0331	0.00201704	16.4032	0.000615037	28.75	0.000172797
	5.52237	0.0160539	7.76335	0.00499939	11.0524	0.00194503	16.4318	0.000674381	28.8002	0.000189277
	5.53199	0.0182312	7.77687	0.00512179	11.0717	0.0016975	16.4604	0.000759007	28.8504	0.000198082
	5.54161	0.0163816	7.7904	0.00469724	11.0909	0.00176721	16.489	0.000690284	28.9006	0.00023927
	5.55123	0.0153824	7.80393	0.00334487	11.1102	0.0018531	16.5177	0.000732388	28.9507	0.000181665
	5.56085	0.0147253	7.81745	0.00465938	11.1294	0.00165074	16.5463	0.000731196	29.0009	0.000183678
	5.57048	0.0126431	7.83098	0.00435811	11.1487	0.00137886	16.5749	0.000679036	29.0511	0.000183676
	5.5801	0.0152324	7.84451	0.00424558	11.1679	0.0017797	16.6036	0.000695333	29.1013	0.000165657
	5.58972	0.0142532	7.85803	0.00388476	11.1872	0.00159693	16.6322	0.000633926	29.1515	0.000144211
	5.59934	0.0163122	7.87156	0.00461029	11.2065	0.00174075	16.6608	0.000634823	29.2016	0.000189989
	5.60896	0.016398	7.88509	0.00426045	11.2257	0.00200245	16.6895	0.000630979	29.2518	0.000219827
	5.61859	0.0145272	7.89861	0.00398614	11.245	0.00160932	16.7181	0.000624142	29.302	0.000212731
	5.62821	0.0150218	7.91214	0.00345143	11.2642	0.00153895	16.7467	0.000737551	29.3522	0.000176483
	5.63783	0.0163869	7.92567	0.00430905	11.2835	0.00155953	16.7753	0.00061112	29.4024	0.00019653
	5.64745	0.0141528	7.93919	0.003877	11.3027	0.00169345	16.804	0.000865313	29.4526	0.000221235
	5.65707	0.0171748	7.95272	0.00403133	11.322	0.00166823	16.8326	0.000640481	29.5027	0.000189128
	5.6667	0.0162695	7.96625	0.00430661	11.3413	0.00175341	16.8612	0.000691615	29.5529	0.000210616
	5.67632	0.0148283	7.97977	0.00443829	11.3605	0.001736	16.8899	0.000661113	29.6031	0.000177215
	5.68594	0.0139543	7.9933	0.00429168	11.3798	0.00185365	16.9185	0.000620563	29.6533	0.000197909
	5.69556	0.014964	8.00683	0.00370153	11.399	0.00186044	16.9471	0.000810369	29.7035	0.000159742
	5.70518	0.0166521	8.02035	0.00421216	11.4183	0.00166724	16.9758	0.000791481	29.7536	0.000185543
	5.71481	0.0151886	8.03388	0.00456104	11.4375	0.00173956	17.0044	0.000662487	29.8038	0.000173318
	5.72443	0.0152892	8.04741	0.00476058	11.4568	0.00189661	17.033	0.000825494	29.854	0.00018609
	5.73405	0.0122391	8.06093	0.00495305	11.4761	0.00140558	17.0617	0.000638389	29.9042	0.000180708
	5.74367	0.0150231	8.07446	0.00456135	11.4953	0.0016472	17.0903	0.000890657	29.9544	0.000197254
	5.75329	0.0175346	8.08799	0.00437686	11.5146	0.00186197	17.1189	0.000780755	30.0045	0.000201762
	5.76292	0.0137258	8.10151	0.0045263	11.5338	0.00174108	17.1475	0.000624797	30.0547	0.000170656
	5.77254	0.0140735	8.11504	0.00374995	11.5531	0.00163066	17.1762	0.000656163	30.1049	0.000214213
	5.78216	0.0140464	8.12857	0.00443619	11.5723	0.00180045	17.2048	0.000600414	30.1551	0.00019336
	5.79178	0.0129435	8.14209	0.00496578	11.5916	0.0013954	17.2334	0.000713799	30.2053	0.000178431
	5.8014	0.0155025	8.15562	0.00418213	11.6109	0.00134591	17.2621	0.000669008	30.2554	0.000189272
	5.81103	0.0153637	8.16915	0.00461148	11.6301	0.00166989	17.2907	0.000745962	30.3056	0.000199569
	5.82065	0.0157308	8.18267	0.00384884	11.6494	0.00185727	17.3193	0.000595995	30.3558	0.000165463
	5.83027	0.0174329	8.1962	0.00436395	11.6686	0.00190158	17.348	0.000690413	30.406	0.000227111
	5.83989	0.0168998	8.20973	0.00347629	11.6879	0.00209761	17.3766	0.000630443	30.4562	0.00018893
	5.84952	0.0145809	8.22325	0.00424026	11.7072	0.00189694	17.4052	0.000703101	30.5063	0.000210216
	5.85914	0.0138453	8.23678	0.00437096	11.7264	0.00191182	17.4338	0.000660213	30.5565	0.000215576
	5.86876	0.0139712	8.25031	0.00456852	11.7457	0.00188504	17.4625	0.000667083	30.6067	0.000193782
	5.87838	0.014558	8.26383	0.00563337	11.7649	0.00132321	17.4911	0.000686196	30.6569	0.000202927
	5.888	0.0152006	8.27736	0.0048349	11.7842	0.00153731	17.5197	0.000579091	30.7071	0.000228474
	5.89763	0.017215	8.29089	0.00472775	11.8034	0.00178584	17.5484	0.000689022	30.7573	0.000210243
	5.90725	0.0170962	8.30441	0.00435949	11.8227	0.00176944	17.577	0.000651457	30.8074	0.000215548
	5.91687	0.0141043	8.31794	0.00422484	11.842	0.00180034	17.6056	0.000703039	30.8576	0.000155305
	5.92649	0.0129708	8.33147	0.0040729	11.8612	0.00156195	17.6343	0.000529192	30.9078	0.00018749
	5.93611	0.0152179	8.34499	0.00427149	11.8805	0.00189372	17.6629	0.000771268	30.958	0.000204112
	5.94574	0.0161825	8.35852	0.00449029	11.8997	0.00185235	17.6915	0.000701363	31.0082	0.000222881
	5.95536	0.015025	8.37205	0.00407051	11.919	0.00168398	17.7202	0.00059269	31.0583	0.000205172
	5.96498	0.0127332	8.38557	0.00438783	11.9382	0.00188127	17.7488	0.000773939	31.1085	0.000204402
	5.9746	0.0144842	8.3991	0.00375225	11.9575	0.00211319	17.7774	0.000683295	31.1587	0.000173868
	5.98422	0.0141285	8.41263	0.00512615	11.9768	0.00183776	17.806	0.000666283	31.2089	0.000195387
	5.99385	0.0153885	8.42615	0.00396663	11.996	0.0014407	17.8347	0.000709793	31.2591	0.00020354
	6.00347	0.0160125	8.43968	0.00440474	12.0153	0.00188814	17.8633	0.000656111	31.3092	0.000212139
	6.01309	0.0168732	8.45321	0.00365354	12.0345	0.001689	17.8919	0.000755901	31.3594	0.000187988
	6.02271	0.0156657	8.46673	0.0043294	12.0538	0.0015903	17.9206	0.000791187	31.4096	0.000211244
	6.03233	0.0129889	8.48026	0.0041822	12.073	0.00179285	17.9492	0.000706507	31.4598	0.000229912
	6.04196	0.0147353	8.49379	0.00377139	12.0923	0.00178275	17.9778	0.000725814	31.51	0.000208635
	6.05158	0.0161939	8.50731	0.00500563	12.1116	0.00198012	18.0065	0.000582878	31.5601	0.000199209
	6.0612	0.0155511	8.52084	0.00452323	12.1308	0.00164686	18.0351	0.000795737	31.6103	0.000227511
	6.07082	0.0154618	8.53437	0.0041272	12.1501	0.00169697	18.0637	0.000743743	31.6605	0.000200874
	6.08044	0.0158994	8.54789	0.0045499	12.1693	0.00219593	18.0923	0.000756835	31.7107	0.000224372
	6.09007	0.011159	8.56142	0.00394928	12.1886	0.00166837	18.121	0.000784346	31.7609	0.00022054
	6.09969	0.0153863	8.57495	0.00497186	12.2078	0.00198731	18.1496	0.000910164	31.8111	0.000235597
	6.10931	0.0166323	8.58847	0.00428804	12.2271	0.00199584	18.1782	0.000760384	31.8612	0.000216711
	6.11893	0.0103189	8.602	0.00465312	12.2464	0.00204186	18.2069	0.000664451	31.9114	0.00017953
	6.12855	0.0177556	8.61553	0.00436254	12.2656	0.00180748	18.2355	0.000705293	31.9616	0.000171694
	6.13818	0.0159264	8.62905	0.00490794	12.2849	0.0019182	18.2641	0.000882049	32.0118	0.000221913
	6.1478	0.0147442	8.64258	0.00453824	12.3041	0.00174485	18.2928	0.000725693	32.062	0.000210663
	6.15742	0.016872	8.65611	0.00392261	12.3234	0.00155944	18.3214	0.000779183	32.1121	0.000219133
	6.16704	0.0161781	8.66963	0.00447901	12.3426	0.00179494	18.35	0.000762334	32.1623	0.000183724
	6.17666	0.0148433	8.68316	0.00498486	12.3619	0.0018451	18.3786	0.000714624	32.2125	0.000179051
	6.18629	0.0141283	8.69669	0.00517496	12.3812	0.00190653	18.4073	0.000753045	32.2627	0.000219249
	6.19591	0.0121582	8.71021	0.00460472	12.4004	0.00170798	18.4359	0.000597004	32.3129	0.000218191
	6.20553	0.0132674	8.72374	0.00480964	12.4197	0.00178904	18.4645	0.000822184	32.363	0.000201439
	6.21515	0.0146772	8.73727	0.00405932	12.4389	0.00190395	18.4932	0.000676855	32.4132	0.000198451
	6.22478	0.0111149	8.75079	0.00387558	12.4582	0.00213769	18.5218	0.000698969	32.4634	0.000200593
	6.2344	0.0145026	8.76432	0.00428491	12.4774	0.00184659	18.5504	0.000676136	32.5136	0.000213761
	6.24402	0.0123055	8.77785	0.0048795	12.4967	0.00188413	18.5791	0.00072094	32.5638	0.000205169
	6.25364	0.0162196	8.79137	0.00442884	12.516	0.00180054	18.6077	0.000648139	32.6139	0.000198509
	6.26326	0.0173714	8.8049	0.00474531	12.5352	0.00147657	18.6363	0.000724373	32.6641	0.000217654
	6.27289	0.0144907	8.81843	0.00406686	12.5545	0.00181235	18.665	0.000792113	32.7143	0.000218492
	6.28251	0.0155247	8.83195	0.00398986	12.5737	0.00187032	18.6936	0.000647785	32.7645	0.000201655
	6.29213	0.0148632	8.84548	0.00503661	12.593	0.00183782	18.7222	0.000622243	32.8147	0.000205517
	6.30175	0.0149255	8.85901	0.00419031	12.6123	0.00159976	18.7508	0.000809369	32.8648	0.00023661
	6.31137	0.0148271	8.87253	0.00462733	12.6315	0.00145071	18.7795	0.000667709	32.915	0.000180233
	6.321	0.0123131	8.88606	0.00393106	12.6508	0.00199085	18.8081	0.00073478	32.9652	0.000194085
	6.33062	0.012549	8.89959	0.00453836	12.67	0.00167183	18.8367	0.000751296	33.0154	0.000216552
	6.34024	0.0127476	8.91311	0.00410575	12.6893	0.00133337	18.8654	0.000845784	33.0656	0.000200281
	6.34986	0.0116849	8.92664	0.00450633	12.7085	0.00143752	18.894	0.000684807	33.1158	0.000214611
	6.35948	0.0134588	8.94017	0.00468219	12.7278	0.00167569	18.9226	0.000650716	33.1659	0.000219358
	6.36911	0.0140088	8.95369	0.00489367	12.7471	0.00207901	18.9513	0.00086312	33.2161	0.000227368
	6.37873	0.0138529	8.96722	0.00477792	12.7663	0.0017446	18.9799	0.000661819	33.2663	0.0002332
	6.38835	0.0158879	8.98075	0.004758	12.7856	0.00185578	19.0085	0.000657672	33.3165	0.000201442
	6.39797	0.0124042	8.99427	0.00530551	12.8048	0.00181027	19.0371	0.000744671	33.3667	0.000230226
	6.40759	0.0172257	9.0078	0.00477592	12.8241	0.00197044	19.0658	0.000787884	33.4168	0.000226511
	6.41722	0.0123011	9.02133	0.00514277	12.8433	0.00154638	19.0944	0.000691246	33.467	0.000222471
	6.42684	0.0151741	9.03485	0.00565393	12.8626	0.00153309	19.123	0.000753712	33.5172	0.000217782
	6.43646	0.0133929	9.04838	0.00542318	12.8819	0.00214367	19.1517	0.000655637	33.5674	0.000219575
	6.44608	0.0129131	9.06191	0.00524672	12.9011	0.00176367	19.1803	0.000718106	33.6176	0.000180019
	6.4557	0.0141132	9.07543	0.00433893	12.9204	0.00154244	19.2089	0.000767784	33.6677	0.000236353
	6.46533	0.0128321	9.08896	0.00451856	12.9396	0.00165941	19.2376	0.000767179	33.7179	0.000191679
	6.47495	0.0152183	9.10249	0.00502571	12.9589	0.00197111	19.2662	0.000655136	33.7681	0.000228047
	6.48457	0.0129165	9.11601	0.00454769	12.9781	0.00175238	19.2948	0.000736859	33.8183	0.000212633
	6.49419	0.0139722	9.12954	0.0045536	12.9974	0.0018628	19.3235	0.000827677	33.8685	0.000218468
	6.50381	0.0136639	9.14307	0.00457787	13.0167	0.00192647	19.3521	0.000800249	33.9186	0.000189836
	6.51344	0.0139363	9.15659	0.00471283	13.0359	0.00169186	19.3807	0.000711656	33.9688	0.000196112
	6.52306	0.0182701	9.17012	0.00529158	13.0552	0.00189676	19.4093	0.000469754	34.019	0.000206307
	6.53268	0.0118143	9.18365	0.00477706	13.0744	0.0016177	19.438	0.000604387	34.0692	0.000212404
	6.5423	0.0149967	9.19717	0.00462899	13.0937	0.00190985	19.4666	0.000722972	34.1194	0.000247234
	6.55193	0.0159547	9.2107	0.00538545	13.1129	0.00160112	19.4952	0.000705251	34.1696	0.00019508
	6.56155	0.0137013	9.22423	0.00436901	13.1322	0.00187895	19.5239	0.000709806	34.2197	0.000208799
	6.57117	0.0131067	9.23775	0.00494717	13.1515	0.00159833	19.5525	0.000642041	34.2699	0.000227674
	6.58079	0.0164559	9.25128	0.00536122	13.1707	0.00184571	19.5811	0.000806419	34.3201	0.000195659
	6.59041	0.0171358	9.26481	0.00402271	13.19	0.00190325	19.6098	0.000616928	34.3703	0.000216662
	6.60004	0.0150002	9.27833	0.00429646	13.2092	0.00179363	19.6384	0.000653428	34.4205	0.000221956
	6.60966	0.0161603	9.29186	0.00411738	13.2285	0.00165638	19.667	0.000745502	34.4706	0.000232941
	6.61928	0.0152649	9.30539	0.00518094	13.2477	0.00204942	19.6956	0.000742634	34.5208	0.000207619
	6.6289	0.0159113	9.31891	0.00471744	13.267	0.00199273	19.7243	0.000718258	34.571	0.000223997
	6.63852	0.0152246	9.33244	0.0042032	13.2863	0.00208578	19.7529	0.00065537	34.6212	0.000222385
	6.64815	0.0182926	9.34597	0.00513796	13.3055	0.00172432	19.7815	0.00067754	34.6714	0.00019032
	6.65777	0.0177036	9.35949	0.00380752	13.3248	0.0018006	19.8102	0.000725323	34.7215	0.000208507
	6.66739	0.0172188	9.37302	0.00419925	13.344	0.00178072	19.8388	0.000717168	34.7717	0.000249561
	6.67701	0.0137435	9.38655	0.00479922	13.3633	0.00200524	19.8674	0.000873092	34.8219	0.000219406
	6.68663	0.0162917	9.40007	0.00526894	13.3826	0.00177131	19.8961	0.00084496	34.8721	0.000255372
	6.69626	0.0163532	9.4136	0.00379926	13.4018	0.00179606	19.9247	0.000715314	34.9223	0.000192036
	6.70588	0.0142892	9.42713	0.00461787	13.4211	0.00196238	19.9533	0.000697642	34.9724	0.000203119
	6.7155	0.0140617	9.44065	0.00418728	13.4403	0.00174899	19.982	0.000751527	35.0226	0.00020125
	6.72512	0.0147998	9.45418	0.00428585	13.4596	0.00180772	20.0106	0.000728363	35.0728	0.000207171
	6.73474	0.0151871	9.46771	0.00404058	13.4788	0.00193155	20.0392	0.000826169	35.123	0.000221364
	6.74437	0.0145686	9.48123	0.00528928	13.4981	0.00174709	20.0678	0.000758225	35.1732	0.000204671
	6.75399	0.0158154	9.49476	0.00417738	13.5174	0.00168044	20.0965	0.000691458	35.2234	0.000213274
	6.76361	0.015297	9.50829	0.00503547	13.5366	0.00184663	20.1251	0.000752004	35.2735	0.000180799
	6.77323	0.0199728	9.52181	0.00437908	13.5559	0.00190831	20.1537	0.000761933	35.3237	0.000200832
	6.78285	0.0143803	9.53534	0.00416138	13.5751	0.00198945	20.1824	0.000756252	35.3739	0.000202028
	6.79248	0.0160813	9.54887	0.00487021	13.5944	0.0019682	20.211	0.000644803	35.4241	0.000188742
	6.8021	0.0154064	9.56239	0.00557886	13.6136	0.00198733	20.2396	0.000664749	35.4743	0.000197995
	6.81172	0.0168477	9.57592	0.00510832	13.6329	0.00192794	20.2683	0.00079324	35.5244	0.000225902
	6.82134	0.0157771	9.58945	0.0044969	13.6522	0.00197026	20.2969	0.000788016	35.5746	0.000225033
	6.83096	0.0148083	9.60298	0.00445979	13.6714	0.00167849	20.3255	0.000667994	35.6248	0.00022368
	6.84059	0.0160809	9.6165	0.00488125	13.6907	0.00156463	20.3541	0.000704385	35.675	0.000220063
	6.85021	0.0146542	9.63003	0.0048611	13.7099	0.00171495	20.3828	0.000772352	35.7252	0.000236426
	6.85983	0.0161712	9.64356	0.00511285	13.7292	0.00186925	20.4114	0.000776575	35.7753	0.000204493
	6.86945	0.0152401	9.65708	0.00470773	13.7484	0.0021273	20.44	0.000770525	35.8255	0.000250605
	6.87907	0.0149969	9.67061	0.00524557	13.7677	0.00220633	20.4687	0.000744053	35.8757	0.000227202
	6.8887	0.0141683	9.68414	0.00449692	13.787	0.00211791	20.4973	0.000900409	35.9259	0.000236525
	6.89832	0.0155911	9.69766	0.0043772	13.8062	0.00207644	20.5259	0.000719431	35.9761	0.000223296
	6.90794	0.0133125	9.71119	0.00442717	13.8255	0.00176003	20.5546	0.000635484	36.0262	0.000240673
	6.91756	0.0156205	9.72472	0.00475729	13.8447	0.00192808	20.5832	0.000555242	36.0764	0.000169523
	6.92719	0.0143782	9.73824	0.00421913	13.864	0.00196614	20.6118	0.000714202	36.1266	0.000206337
	6.93681	0.0137626	9.75177	0.00445662	13.8832	0.00188259	20.6405	0.000848275	36.1768	0.000229378
	6.94643	0.0161869	9.7653	0.00466874	13.9025	0.00190456	20.6691	0.000826698	36.227	0.000259413
	6.95605	0.015505	9.77882	0.00475756	13.9218	0.00196588	20.6977	0.000708724	36.2771	0.000201346
	6.96567	0.0134039	9.79235	0.0055635	13.941	0.00167834	20.7263	0.000850597	36.3273	0.00021258
	6.9753	0.0136217	9.80588	0.00544067	13.9603	0.00212937	20.755	0.000817808	36.3775	0.000225683
	6.98492	0.0154886	9.8194	0.00524063	13.9795	0.00184128	20.7836	0.000842601	36.4277	0.000233257
	6.99454	0.0117681	9.83293	0.00519898	13.9988	0.00208805	20.8122	0.000743629	36.4779	0.000215134
	7.00416	0.0120144	9.84646	0.00490941	14.018	0.00224584	20.8409	0.000727601	36.5281	0.000188525
	7.01378	0.0148659	9.85998	0.00579393	14.0373	0.00178897	20.8695	0.000621592	36.5782	0.000210317
	7.02341	0.0131949	9.87351	0.00473863	14.0566	0.00190013	20.8981	0.000709468	36.6284	0.000222379
	7.03303	0.0136642	9.88704	0.00468634	14.0758	0.00187925	20.9268	0.000651501	36.6786	0.000219972
	7.04265	0.0139714	9.90056	0.0050307	14.0951	0.00175958	20.9554	0.000745572	36.7288	0.000219729
	7.05227	0.0138796	9.91409	0.00541811	14.1143	0.00189078	20.984	0.000799881	36.779	0.000226054
	7.06189	0.0138891	9.92762	0.00467477	14.1336	0.00225624	21.0126	0.000733957	36.8291	0.000206454
	7.07152	0.0158076	9.94114	0.00527746	14.1528	0.00187992	21.0413	0.000729938	36.8793	0.000210002
	7.08114	0.0160772	9.95467	0.00551712	14.1721	0.0020326	21.0699	0.000655994	36.9295	0.000209463
	7.09076	0.0174204	9.9682	0.00562456	14.1914	0.00208008	21.0985	0.000601972	36.9797	0.000190582
	7.10038	0.014584	9.98172	0.00488152	14.2106	0.00181086	21.1272	0.000766821	37.0299	0.000206187
	7.11	0.0165423	9.99525	0.00450075	14.2299	0.00178723	21.1558	0.00087947	37.08	0.000166787
	7.11963	0.0145567	10.0088	0.00443676	14.2491	0.00186062	21.1844	0.000765457	37.1302	0.000204496
	7.12925	0.0140711	10.0223	0.0046832	14.2684	0.00205008	21.2131	0.000634465	37.1804	0.000204145
	7.13887	0.0158581	10.0358	0.00441019	14.2877	0.0020417	21.2417	0.000811341	37.2306	0.000195316
	7.14849	0.0145637	10.0494	0.00550709	14.3069	0.00184188	21.2703	0.000743537	37.2808	0.000207736
	7.15811	0.018839	10.0629	0.00475236	14.3262	0.00187048	21.2989	0.000697031	37.3309	0.000193484
	7.16774	0.0147256	10.0764	0.00527813	14.3454	0.00186238	21.3276	0.000918125	37.3811	0.000203363
	7.17736	0.0170907	10.0899	0.00493317	14.3647	0.00225662	21.3562	0.000782235	37.4313	0.000201582
	7.18698	0.0158887	10.1035	0.00467178	14.3839	0.00206276	21.3848	0.000748001	37.4815	0.000234293
	7.1966	0.0158025	10.117	0.00523776	14.4032	0.001791	21.4135	0.000650101	37.5317	0.000224579
	7.20622	0.0138348	10.1305	0.00441616	14.4225	0.00177956	21.4421	0.000724766	37.5819	0.000183783
	7.21585	0.0143893	10.144	0.00429614	14.4417	0.00170153	21.4707	0.000627195	37.632	0.000213262
	7.22547	0.0167322	10.1576	0.00454709	14.461	0.00203649	21.4994	0.00078747	37.6822	0.000232644
	7.23509	0.0162373	10.1711	0.00504747	14.4802	0.0016652	21.528	0.000735607	37.7324	0.000209539
	7.24471	0.013945	10.1846	0.00441367	14.4995	0.00188216	21.5566	0.000862083	37.7826	0.000212296
	7.25433	0.0140298	10.1981	0.0055148	14.5187	0.00196509	21.5853	0.000639416	37.8328	0.000221759
	7.26396	0.0143911	10.2117	0.00456512	14.538	0.00196097	21.6139	0.000835206	37.8829	0.000223284
	7.27358	0.0157154	10.2252	0.0049322	14.5573	0.00222227	21.6425	0.000950566	37.9331	0.000236355
	7.2832	0.0183196	10.2387	0.00441239	14.5765	0.00184349	21.6711	0.000699656	37.9833	0.000220786
	7.29282	0.0156895	10.2523	0.00488774	14.5958	0.00169026	21.6998	0.00077507	38.0335	0.000187686
	7.30245	0.0172375	10.2658	0.00585321	14.615	0.00191859	21.7284	0.000753352	38.0837	0.000211172
	7.31207	0.0167566	10.2793	0.00467678	14.6343	0.00200645	21.757	0.000737027	38.1338	0.000203261
	7.32169	0.0161533	10.2928	0.00524251	14.6535	0.00208215	21.7857	0.000812331	38.184	0.000230973
	7.33131	0.0168055	10.3064	0.00466916	14.6728	0.00185205	21.8143	0.000876971	38.2342	0.000222205
	7.34093	0.0143391	10.3199	0.00524864	14.6921	0.00162492	21.8429	0.000948954	38.2844	0.000215538
	7.35056	0.0171341	10.3334	0.00487943	14.7113	0.00186977	21.8716	0.000695313	38.3346	0.000214966
	7.36018	0.0179148	10.3469	0.00460828	14.7306	0.00192445	21.9002	0.000835346	38.3847	0.000235249
	7.3698	0.0160524	10.3605	0.00432373	14.7498	0.00187319	21.9288	0.000807334	38.4349	0.000216011
	7.37942	0.0140803	10.374	0.00517964	14.7691	0.00219878	21.9574	0.000656707	38.4851	0.000233598
	7.38904	0.0150742	10.3875	0.00534497	14.7883	0.00185086	21.9861	0.000710123	38.5353	0.000211391
	7.39867	0.0132788	10.401	0.00546456	14.8076	0.0018588	22.0147	0.000640991	38.5855	0.000195479
	7.40829	0.014666	10.4146	0.004369	14.8269	0.00218032	22.0433	0.000875137	38.6356	0.000204136
	7.41791	0.0126975	10.4281	0.00522582	14.8461	0.00193655	22.072	0.000665127	38.6858	0.000204271
	7.42753	0.015556	10.4416	0.00423583	14.8654	0.00202723	22.1006	0.000710765	38.736	0.00019731
	7.43715	0.0148781	10.4552	0.00500097	14.8846	0.00184611	22.1292	0.000671923	38.7862	0.000233847
	7.44678	0.0148222	10.4687	0.00606213	14.9039	0.00189651	22.1579	0.00066892	38.8364	0.000203568
	7.4564	0.0150363	10.4822	0.00495605	14.9231	0.00204856	22.1865	0.000644586	38.8866	0.000233329
	7.46602	0.0134267	10.4957	0.00509383	14.9424	0.00208732	22.2151	0.000902467	38.9367	0.000223605
	7.47564	0.0149318	10.5093	0.00453901	14.9617	0.00220878	22.2438	0.000681637	38.9869	0.000218398
	7.48526	0.0132615	10.5228	0.0053378	14.9809	0.00173551	22.2724	0.000750873	39.0371	0.000211173
	7.49489	0.0135744	10.5363	0.00459871	15.0002	0.00190526	22.301	0.000834294	39.0873	0.000231594
	7.50451	0.0145401	10.5498	0.00500848	15.0194	0.00179091	22.3296	0.000788494	39.1375	0.000199111
	7.51413	0.0146587	10.5634	0.00469929	15.0387	0.00201848	22.3583	0.00072762	39.1876	0.000201324
	7.52375	0.0193392	10.5769	0.00468769	15.0579	0.00201332	22.3869	0.000762317	39.2378	0.000214347
	7.53337	0.0124741	10.5904	0.00506223	15.0772	0.00214667	22.4155	0.000754013	39.288	0.000182068
	7.543	0.015212	10.604	0.00451162	15.0965	0.00246811	22.4442	0.000948366	39.3382	0.00019212
	7.55262	0.0151448	10.6175	0.00395895	15.1157	0.00196426	22.4728	0.000837197	39.3884	0.000216919
	7.56224	0.013945	10.631	0.00518675	15.135	0.00200645	22.5014	0.000942418	39.4385	0.000216336
	7.57186	0.0171526	10.6445	0.0047659	15.1542	0.00196187	22.5301	0.00097605	39.4887	0.000225435
	7.58148	0.0167667	10.6581	0.00470898	15.1735	0.00227296	22.5587	0.000957086	39.5389	0.000204177
	7.59111	0.0156755	10.6716	0.0048698	15.1928	0.00209944	22.5873	0.000871265	39.5891	0.000207733
	7.60073	0.0162816	10.6851	0.00485221	15.212	0.00220009	22.6159	0.000759351	39.6393	0.000210789
	7.61035	0.0141029	10.6986	0.00500319	15.2313	0.00182922	22.6446	0.000672289	39.6894	0.00023532
	7.61997	0.0158345	10.7122	0.00475895	15.2505	0.00172279	22.6732	0.000620152	39.7396	0.000214537
	7.6296	0.0167403	10.7257	0.00474623	15.2698	0.00184372	22.7018	0.000839546	39.7898	0.000231719
	7.63922	0.0142522	10.7392	0.00561399	15.289	0.00197405	22.7305	0.000871294	39.84	0.000211822
	7.64884	0.0145064	10.7527	0.00507199	15.3083	0.0016962	22.7591	0.000618795	39.8902	0.000250348
	7.65846	0.0152214	10.7663	0.00470082	15.3276	0.00194237	22.7877	0.000769346	39.9404	0.000228107
	7.66808	0.0138618	10.7798	0.00502995	15.3468	0.00187486	22.8164	0.000844789	39.9905	0.000220248
	7.67771	0.015674	10.7933	0.00485776	15.3661	0.00166979	22.845	0.000942679	40.0407	0.000240752
	7.68733	0.0131104	10.8069	0.00463599	15.3853	0.00209454	22.8736	0.000766085	40.0909	0.000244026
	7.69695	0.0145401	10.8204	0.00438939	15.4046	0.00177472	22.9023	0.000759996	40.1411	0.000223392
	7.70657	0.0196691	10.8339	0.00534481	15.4238	0.00171991	22.9309	0.00069325	40.1913	0.000215194
	7.71619	0.0165752	10.8474	0.00471445	15.4431	0.00191451	22.9595	0.000705976	40.2414	0.000214567
	7.72582	0.0150728	10.861	0.00517831	15.4624	0.0019244	22.9881	0.000880473	40.2916	0.000210865
	7.73544	0.016288	10.8745	0.00467746	15.4816	0.00168452	23.0168	0.000833143	40.3418	0.000199253
	7.74506	0.0137361	10.888	0.00494709	15.5009	0.00210493	23.0454	0.000837036	40.392	0.000229003
	7.75468	0.0182197	10.9015	0.00453997	15.5201	0.00197432	23.074	0.000856862	40.4422	0.000217921
	7.7643	0.0162875	10.9151	0.00504925	15.5394	0.0018996	23.1027	0.000862677	40.4923	0.000245658
	7.77393	0.0155643	10.9286	0.00502897	15.5586	0.00197345	23.1313	0.000862294	40.5425	0.000219417
	7.78355	0.0157365	10.9421	0.00473996	15.5779	0.00187374	23.1599	0.000867257	40.5927	0.000226387
	7.79317	0.0165083	10.9556	0.0051172	15.5972	0.00192505	23.1886	0.000777284	40.6429	0.000222655
	7.80279	0.0147659	10.9692	0.00470732	15.6164	0.00163828	23.2172	0.000804525	40.6931	0.000206591
	7.81241	0.0151543	10.9827	0.00557572	15.6357	0.00173539	23.2458	0.00074318	40.7432	0.000227886
	7.82204	0.0145567	10.9962	0.00540874	15.6549	0.00201252	23.2744	0.000820651	40.7934	0.000226432
	7.83166	0.015778	11.0098	0.00525906	15.6742	0.00207387	23.3031	0.000750449	40.8436	0.000235529
	7.84128	0.0155635	11.0233	0.00549949	15.6934	0.00219161	23.3317	0.000857733	40.8938	0.000261842
	7.8509	0.0157164	11.0368	0.00540327	15.7127	0.00210478	23.3603	0.000828944	40.944	0.000243864
	7.86052	0.0163521	11.0503	0.00383871	15.732	0.00196121	23.389	0.000917876	40.9942	0.000235618
	7.87015	0.0146425	11.0639	0.00500736	15.7512	0.00193016	23.4176	0.000771812	41.0443	0.000243122
	7.87977	0.0175359	11.0774	0.005256	15.7705	0.00195165	23.4462	0.000788446	41.0945	0.00024993
	7.88939	0.0143526	11.0909	0.00524163	15.7897	0.00233101	23.4749	0.00087735	41.1447	0.000239429
	7.89901	0.0180664	11.1044	0.00501687	15.809	0.00169136	23.5035	0.000739985	41.1949	0.000223696
	7.90863	0.0146825	11.118	0.00520883	15.8282	0.00204411	23.5321	0.000826143	41.2451	0.000212122
	7.91826	0.0163958	11.1315	0.00396141	15.8475	0.00194828	23.5608	0.000816486	41.2952	0.00024726
	7.92788	0.0180843	11.145	0.00561154	15.8668	0.00187152	23.5894	0.0007333	41.3454	0.000244284
	7.9375	0.0137784	11.1585	0.00672942	15.886	0.00186631	23.618	0.000804947	41.3956	0.000235079
	7.94712	0.0171234	11.1721	0.00465931	15.9053	0.00215838	23.6466	0.000753779	41.4458	0.000258291
	7.95674	0.0172628	11.1856	0.0045737	15.9245	0.00254889	23.6753	0.000908309	41.496	0.000237825
	7.96637	0.0164716	11.1991	0.00509423	15.9438	0.0018847	23.7039	0.000790201	41.5461	0.000266544
	7.97599	0.0138887	11.2127	0.00461006	15.9631	0.00204446	23.7325	0.000848634	41.5963	0.000234225
	7.98561	0.0174531	11.2262	0.00469363	15.9823	0.00179823	23.7612	0.000784118	41.6465	0.000216347
	7.99523	0.0164002	11.2397	0.00510931	16.0016	0.00178712	23.7898	0.000757446	41.6967	0.000236829
	8.00486	0.0166041	11.2532	0.00408597	16.0208	0.00195408	23.8184	0.000833763	41.7469	0.000217701
	8.01448	0.0184755	11.2668	0.0060343	16.0401	0.00187513	23.8471	0.000764081	41.797	0.000198267
	8.0241	0.0202741	11.2803	0.00556468	16.0593	0.00203272	23.8757	0.000770771	41.8472	0.000220723
	8.03372	0.0174498	11.2938	0.00552529	16.0786	0.00203176	23.9043	0.000783765	41.8974	0.000219667
	8.04334	0.0159475	11.3073	0.00487863	16.0979	0.00175262	23.9329	0.000706038	41.9476	0.000222443
	8.05297	0.0182662	11.3209	0.00569287	16.1171	0.00201628	23.9616	0.00085173	41.9978	0.000221485
	8.06259	0.0171016	11.3344	0.00544112	16.1364	0.00206496	23.9902	0.000700552	42.0479	0.000253795
	8.07221	0.0175199	11.3479	0.00542231	16.1556	0.00153429	24.0188	0.000787121	42.0981	0.000226802
	8.08183	0.0199304	11.3614	0.00489889	16.1749	0.00165861	24.0475	0.000675217	42.1483	0.000231123
	8.09145	0.015344	11.375	0.00521598	16.1941	0.00208311	24.0761	0.000693164	42.1985	0.000231736
	8.10108	0.0198389	11.3885	0.00599883	16.2134	0.00212244	24.1047	0.000932521	42.2487	0.000205455
	8.1107	0.0156523	11.402	0.00558678	16.2327	0.00173761	24.1334	0.000744685	42.2989	0.000221896
	8.12032	0.0168211	11.4156	0.00608992	16.2519	0.00194201	24.162	0.000762434	42.349	0.000199426
	8.12994	0.016393	11.4291	0.00550829	16.2712	0.00205809	24.1906	0.000906734	42.3992	0.000228819
	8.13956	0.0166118	11.4426	0.00566277	16.2904	0.00200918	24.2193	0.000759619	42.4494	0.00021226
	8.14919	0.01731	11.4561	0.00532032	16.3097	0.00201522	24.2479	0.000887921	42.4996	0.000228169
	8.15881	0.0172662	11.4697	0.00544279	16.3289	0.00201118	24.2765	0.000879615	42.5498	0.000266277
	8.16843	0.0170387	11.4832	0.00516972	16.3482	0.00202194	24.3051	0.000891816	42.5999	0.000253822
	8.17805	0.0159086	11.4967	0.00532525	16.3675	0.00189217	24.3338	0.000940185	42.6501	0.000233802
	8.18767	0.0191525	11.5102	0.00535848	16.3867	0.0020255	24.3624	0.000833571	42.7003	0.000227277
	8.1973	0.0158864	11.5238	0.00448283	16.406	0.00241873	24.391	0.000890418	42.7505	0.000221561
	8.20692	0.0152704	11.5373	0.00556415	16.4252	0.00187481	24.4197	0.000778703	42.8007	0.000299244
	8.21654	0.0193493	11.5508	0.00566901	16.4445	0.00237419	24.4483	0.000857317	42.8508	0.000263549
	8.22616	0.0153768	11.5643	0.00535874	16.4637	0.00240723	24.4769	0.000805566	42.901	0.000216138
	8.23578	0.0173333	11.5779	0.00591488	16.483	0.00214597	24.5056	0.000755825	42.9512	0.000240966
	8.24541	0.0210053	11.5914	0.00530811	16.5023	0.0019263	24.5342	0.000844862	43.0014	0.000246297
	8.25503	0.0196905	11.6049	0.00521961	16.5215	0.00194378	24.5628	0.000777462	43.0516	0.000249424
	8.26465	0.0168105	11.6185	0.00500939	16.5408	0.00285852	24.5914	0.000881793	43.1017	0.000281744
	8.27427	0.0167757	11.632	0.00535004	16.56	0.0018473	24.6201	0.000767451	43.1519	0.0002308
	8.28389	0.0165769	11.6455	0.00532735	16.5793	0.00187874	24.6487	0.000802923	43.2021	0.000204155
	8.29352	0.0166151	11.659	0.00482987	16.5985	0.00190127	24.6773	0.000767502	43.2523	0.000213078
	8.30314	0.0184897	11.6726	0.00538842	16.6178	0.00187843	24.706	0.000943827	43.3025	0.000259967
	8.31276	0.0185567	11.6861	0.00492549	16.6371	0.00181039	24.7346	0.0008503	43.3527	0.000242326
	8.32238	0.0172659	11.6996	0.0046221	16.6563	0.0020483	24.7632	0.000865293	43.4028	0.000224202
	8.33201	0.0171617	11.7131	0.00502767	16.6756	0.00196298	24.7919	0.000785551	43.453	0.000229665
	8.34163	0.014931	11.7267	0.00537048	16.6948	0.00201628	24.8205	0.000792527	43.5032	0.000245364
	8.35125	0.0174004	11.7402	0.0048177	16.7141	0.00199098	24.8491	0.00101813	43.5534	0.000245118
	8.36087	0.0155138	11.7537	0.00479418	16.7333	0.00197351	24.8777	0.000841472	43.6036	0.000241799
	8.37049	0.0156445	11.7672	0.00482345	16.7526	0.00222074	24.9064	0.000803167	43.6537	0.000272789
	8.38012	0.0168046	11.7808	0.00470342	16.7719	0.00214214	24.935	0.000813579	43.7039	0.000238403
	8.38974	0.0197188	11.7943	0.00563735	16.7911	0.0019463	24.9636	0.000882343	43.7541	0.000251124
	8.39936	0.015963	11.8078	0.00515833	16.8104	0.00189854	24.9923	0.000876964	43.8043	0.000244136
	8.40898	0.0157078	11.8214	0.00485408	16.8296	0.00212527	25.0209	0.000799675	43.8545	0.000229621
	8.4186	0.0142314	11.8349	0.00459391	16.8489	0.00212619	25.0495	0.000935039	43.9046	0.000216319
	8.42823	0.0151878	11.8484	0.0055707	16.8682	0.00220529	25.0782	0.000796632	43.9548	0.000281241
	8.43785	0.0175411	11.8619	0.00628962	16.8874	0.00234935	25.1068	0.000877246	44.005	0.000224307
	8.44747	0.0179219	11.8755	0.00488948	16.9067	0.00215893	25.1354	0.000760319	44.0552	0.000239673
	8.45709	0.0146977	11.889	0.00525046	16.9259	0.00231721	25.1641	0.000923547	44.1054	0.00025781
	8.46671	0.0172153	11.9025	0.00521308	16.9452	0.00211478	25.1927	0.000840161	44.1555	0.000233262
	8.47634	0.0157194	11.916	0.00611354	16.9644	0.00257335	25.2213	0.000836595	44.2057	0.000249362
	8.48596	0.0178274	11.9296	0.00625937	16.9837	0.00234802	25.2499	0.000763856	44.2559	0.000234245
	8.49558	0.0165154	11.9431	0.00493114	17.003	0.00170791	25.2786	0.00082984	44.3061	0.000286444
	8.5052	0.0183748	11.9566	0.00567678	17.0222	0.00246615	25.3072	0.00101478	44.3563	0.000292122
	8.51482	0.015694	11.9701	0.00591741	17.0415	0.00264077	25.3358	0.000960837	44.4064	0.000233917
	8.52445	0.0186058	11.9837	0.004558	17.0607	0.00205319	25.3645	0.000799689	44.4566	0.000258287
	8.53407	0.0177307	11.9972	0.00571505	17.08	0.0022654	25.3931	0.000774234	44.5068	0.000257361
	8.54369	0.0147489	12.0107	0.00540386	17.0992	0.00205726	25.4217	0.000808679	44.557	0.000232169
	8.55331	0.0159765	12.0243	0.00485376	17.1185	0.00221861	25.4504	0.000876417	44.6072	0.000245989
	8.56293	0.0168452	12.0378	0.00602878	17.1378	0.00216848	25.479	0.000800724	44.6574	0.000239935
	8.57256	0.0148039	12.0513	0.00507982	17.157	0.00191725	25.5076	0.000864828	44.7075	0.000227426
	8.58218	0.0182496	12.0648	0.00502289	17.1763	0.00235354	25.5362	0.000740883	44.7577	0.000232157
	8.5918	0.0153297	12.0784	0.00587269	17.1955	0.00215831	25.5649	0.000677244	44.8079	0.000229802
	8.60142	0.01524	12.0919	0.0051381	17.2148	0.00244347	25.5935	0.000854141	44.8581	0.000214049
	8.61104	0.0170345	12.1054	0.00531906	17.234	0.00269501	25.6221	0.000861628	44.9083	0.00022049
	8.62067	0.0170125	12.1189	0.00552494	17.2533	0.00173007	25.6508	0.000733952	44.9584	0.000209938
	8.63029	0.0203556	12.1325	0.00604098	17.2726	0.00232578	25.6794	0.00084296	45.0086	0.000258607
	8.63991	0.0148652	12.146	0.0061171	17.2918	0.00197475	25.708	0.000857215	45.0588	0.000230383
	8.64953	0.0206068	12.1595	0.00570721	17.3111	0.00220797	25.7367	0.000713154	45.109	0.000245911
	8.65915	0.0168319	12.173	0.0061177	17.3303	0.00245803	25.7653	0.000852858	45.1592	0.000236056
	8.66878	0.0139321	12.1866	0.00590308	17.3496	0.00208739	25.7939	0.000716831	45.2093	0.000214219
	8.6784	0.0159025	12.2001	0.00537623	17.3688	0.00201856	25.8226	0.000867584	45.2595	0.000237423
	8.68802	0.0164077	12.2136	0.00531115	17.3881	0.00202237	25.8512	0.000809693	45.3097	0.000239226
	8.69764	0.0152417	12.2272	0.00521622	17.4074	0.0023527	25.8798	0.000967855	45.3599	0.000226722
	8.70727	0.0175402	12.2407	0.00557856	17.4266	0.00209622	25.9084	0.000840274	45.4101	0.000264227
	8.71689	0.0144415	12.2542	0.00534963	17.4459	0.00201849	25.9371	0.000935279	45.4602	0.000225735
	8.72651	0.018165	12.2677	0.00521631	17.4651	0.00211406	25.9657	0.000945308	45.5104	0.000240735
	8.73613	0.0149651	12.2813	0.00527011	17.4844	0.00205708	25.9943	0.00089819	45.5606	0.000223958
	8.74575	0.0181651	12.2948	0.00573636	17.5036	0.00194943	26.023	0.000779548	45.6108	0.000212253
	8.75538	0.016929	12.3083	0.00512098	17.5229	0.00184481	26.0516	0.00075905	45.661	0.000252857
	8.765	0.0180421	12.3218	0.00509668	17.5422	0.00189968	26.0802	0.000692256	45.7112	0.000223182
	8.77462	0.0155294	12.3354	0.00497505	17.5614	0.001907	26.1089	0.000822144	45.7613	0.000248507
	8.78424	0.018428	12.3489	0.00588221	17.5807	0.00203327	26.1375	0.000723594	45.8115	0.000258062
	8.79386	0.0164468	12.3624	0.00476016	17.5999	0.00197211	26.1661	0.000863578	45.8617	0.000260398
	8.80349	0.018281	12.3759	0.00500776	17.6192	0.00196274	26.1947	0.000844974	45.9119	0.000243571
	8.81311	0.0175463	12.3895	0.00581363	17.6384	0.00200718	26.2234	0.000726371	45.9621	0.000223581
	8.82273	0.019549	12.403	0.00552984	17.6577	0.00190683	26.252	0.000911599	46.0122	0.000247524
	8.83235	0.0183631	12.4165	0.00558554	17.677	0.00209927	26.2806	0.000863569	46.0624	0.000242522
	8.84197	0.0168801	12.4301	0.00469346	17.6962	0.00176423	26.3093	0.000794587	46.1126	0.000210708
	8.8516	0.0169054	12.4436	0.00499921	17.7155	0.00217382	26.3379	0.00106871	46.1628	0.000249692
	8.86122	0.0172011	12.4571	0.00598284	17.7347	0.00205779	26.3665	0.000980326	46.213	0.00025292
	8.87084	0.0170526	12.4706	0.00598668	17.754	0.00198777	26.3952	0.000825484	46.2631	0.00025927
	8.88046	0.0181431	12.4842	0.00562884	17.7733	0.00229457	26.4238	0.000951618	46.3133	0.00023625
	8.89008	0.0162626	12.4977	0.00535219	17.7925	0.00222238	26.4524	0.00085492	46.3635	0.000254539
	8.89971	0.0182217	12.5112	0.00553923	17.8118	0.00232346	26.4811	0.000804264	46.4137	0.000228895
	8.90933	0.0158486	12.5247	0.00577104	17.831	0.00234588	26.5097	0.000897385	46.4639	0.000253968
	8.91895	0.0167571	12.5383	0.00567484	17.8503	0.00233753	26.5383	0.000818896	46.514	0.000239169
	8.92857	0.0167319	12.5518	0.00594883	17.8695	0.00176745	26.5669	0.000818055	46.5642	0.000262157
	8.93819	0.0153926	12.5653	0.00395584	17.8888	0.00211138	26.5956	0.000823422	46.6144	0.000237686
	8.94782	0.0157925	12.5788	0.0054484	17.9081	0.00210027	26.6242	0.000811512	46.6646	0.000294842
	8.95744	0.0187397	12.5924	0.00530279	17.9273	0.00212406	26.6528	0.000866386	46.7148	0.000218407
	8.96706	0.0203045	12.6059	0.00454089	17.9466	0.00173519	26.6815	0.000834158	46.7649	0.000262888
	8.97668	0.0166003	12.6194	0.00507068	17.9658	0.00213738	26.7101	0.000826644	46.8151	0.00024898
	8.9863	0.0172859	12.633	0.00589878	17.9851	0.00210391	26.7387	0.000813444	46.8653	0.000244457
	8.99593	0.0139233	12.6465	0.00646162	18.0043	0.00185338	26.7674	0.000837921	46.9155	0.00025149
	9.00555	0.0161571	12.66	0.0049818	18.0236	0.00196094	26.796	0.000852437	46.9657	0.00022538
	9.01517	0.0145274	12.6735	0.00509715	18.0429	0.00204439	26.8246	0.000692277	47.0159	0.000278297
	9.02479	0.0185735	12.6871	0.00500491	18.0621	0.00215985	26.8532	0.000783092	47.066	0.000274568
	9.03441	0.0147703	12.7006	0.00504781	18.0814	0.00191582	26.8819	0.000880014	47.1162	0.000269095
	9.04404	0.0149716	12.7141	0.00477249	18.1006	0.00196442	26.9105	0.000844997	47.1664	0.00025159
	9.05366	0.0150317	12.7276	0.00540935	18.1199	0.00207404	26.9391	0.000807656	47.2166	0.000235504
	9.06328	0.0174991	12.7412	0.00468455	18.1391	0.00218703	26.9678	0.000709184	47.2668	0.000270987
	9.0729	0.0149415	12.7547	0.00531849	18.1584	0.00205745	26.9964	0.000943829	47.3169	0.000230179
	9.08253	0.0158657	12.7682	0.00470289	18.1777	0.00201577	27.025	0.000866684	47.3671	0.000257222
	9.09215	0.019829	12.7817	0.00546258	18.1969	0.00196854	27.0537	0.000855716	47.4173	0.000284235
	9.10177	0.0174612	12.7953	0.00523833	18.2162	0.00177734	27.0823	0.000949944	47.4675	0.000279072
	9.11139	0.0196047	12.8088	0.00509303	18.2354	0.00207609	27.1109	0.000921592	47.5177	0.000252369
	9.12101	0.0135769	12.8223	0.0051466	18.2547	0.00209476	27.1396	0.00102973	47.5678	0.000282357
	9.13064	0.017441	12.8359	0.00528157	18.2739	0.00197674	27.1682	0.000760043	47.618	0.000229306
	9.14026	0.0211552	12.8494	0.00492995	18.2932	0.00196174	27.1968	0.000762356	47.6682	0.000291874
	9.14988	0.0138075	12.8629	0.00572042	18.3125	0.00200648	27.2254	0.000795264	47.7184	0.000229894
	9.1595	0.0167615	12.8764	0.00569264	18.3317	0.0023978	27.2541	0.000857461	47.7686	0.00024437
	9.16912	0.0191862	12.89	0.00557319	18.351	0.00206384	27.2827	0.000841612	47.8187	0.000223114
	9.17875	0.0144839	12.9035	0.005273	18.3702	0.00208413	27.3113	0.000774084	47.8689	0.000249993
	9.18837	0.0169099	12.917	0.00530618	18.3895	0.00206397	27.34	0.000834048	47.9191	0.000262402
	9.19799	0.0172618	12.9305	0.00518897	18.4087	0.0019927	27.3686	0.000744619	47.9693	0.000247761
	9.20761	0.0185554	12.9441	0.00424186	18.428	0.00215817	27.3972	0.000887873	48.0195	0.000206474
	9.21723	0.0167948	12.9576	0.00516821	18.4473	0.0020143	27.4259	0.000821143	48.0697	0.000278618
	9.22686	0.0164415	12.9711	0.00554661	18.4665	0.00224327	27.4545	0.000669896	48.1198	0.000270023
	9.23648	0.0166926	12.9846	0.00506029	18.4858	0.00181814	27.4831	0.000997408	48.17	0.000251739
	9.2461	0.0167818	12.9982	0.00600573	18.505	0.00217923	27.5117	0.000790173	48.2202	0.000276977
	9.25572	0.0150617	13.0117	0.006141	18.5243	0.0020843	27.5404	0.000835361	48.2704	0.000265403
	9.26534	0.0156833	13.0252	0.00586886	18.5436	0.0023332	27.569	0.000876115	48.3206	0.000239688
	9.27497	0.016725	13.0388	0.00556543	18.5628	0.00215299	27.5976	0.000931256	48.3707	0.000257815
	9.28459	0.0172583	13.0523	0.00546661	18.5821	0.00223267	27.6263	0.00082747	48.4209	0.000254291
	9.29421	0.0151679	13.0658	0.00554827	18.6013	0.0018999	27.6549	0.000796701	48.4711	0.000239753
	9.30383	0.0162965	13.0793	0.00528007	18.6206	0.00199461	27.6835	0.000889006	48.5213	0.000262981
	9.31345	0.0159859	13.0929	0.00513184	18.6398	0.00216295	27.7122	0.000813866	48.5715	0.00024493
	9.32308	0.0193136	13.1064	0.00642467	18.6591	0.00222536	27.7408	0.000953303	48.6216	0.000272234
	9.3327	0.0190275	13.1199	0.00469802	18.6784	0.00180319	27.7694	0.000810745	48.6718	0.000273184
	9.34232	0.0177864	13.1334	0.00531465	18.6976	0.00221732	27.798	0.00103288	48.722	0.000279071
	9.35194	0.0206631	13.147	0.0054247	18.7169	0.00210238	27.8267	0.000857305	48.7722	0.000262589
	9.36156	0.0169486	13.1605	0.00636716	18.7361	0.00225016	27.8553	0.000737586	48.8224	0.000246546
	9.37119	0.0152153	13.174	0.00539742	18.7554	0.00206171	27.8839	0.000917645	48.8725	0.000236933
	9.38081	0.0175023	13.1875	0.00433545	18.7746	0.00222001	27.9126	0.000868528	48.9227	0.000230046
	9.39043	0.0169999	13.2011	0.0045289	18.7939	0.00246387	27.9412	0.000823228	48.9729	0.000277883
	9.40005	0.0172795	13.2146	0.00535853	18.8132	0.00201386	27.9698	0.000904584	49.0231	0.000277149
	9.40968	0.0138614	13.2281	0.00484287	18.8324	0.00222806	27.9985	0.000819059	49.0733	0.000257302
	9.4193	0.0195314	13.2417	0.00561666	18.8517	0.00249009	28.0271	0.000850029	49.1235	0.000271035
	9.42892	0.0164067	13.2552	0.00504652	18.8709	0.00241744	28.0557	0.000803349	49.1736	0.000243537
	9.43854	0.0167037	13.2687	0.00629698	18.8902	0.00207481	28.0844	0.000793766	49.2238	0.00025227
	9.44816	0.0163354	13.2822	0.00556083	18.9094	0.00242518	28.113	0.000853163	49.274	0.000243885
	9.45779	0.0165578	13.2958	0.00598713	18.9287	0.00208311	28.1416	0.000864727	49.3242	0.000225776
	9.46741	0.0158605	13.3093	0.00488989	18.948	0.00230605	28.1702	0.000866503	49.3744	0.000269588
	9.47703	0.0167983	13.3228	0.00604902	18.9672	0.00194064	28.1989	0.000859368	49.4245	0.000287093
	9.48665	0.0152218	13.3363	0.00541828	18.9865	0.00241139	28.2275	0.000717425	49.4747	0.000254248
	9.49627	0.0123394	13.3499	0.00545123	19.0057	0.00185861	28.2561	0.000954018	49.5249	0.000246599
	9.5059	0.014323	13.3634	0.00517667	19.025	0.00173285	28.2848	0.000863022	49.5751	0.000255535
	9.51552	0.0163983	13.3769	0.00550551	19.0442	0.00219302	28.3134	0.000818179	49.6253	0.000247669
	9.52514	0.0162818	13.3904	0.0055428	19.0635	0.00223277	28.342	0.000835118	49.6754	0.000237461
	9.53476	0.0137098	13.404	0.00553865	19.0828	0.00171618	28.3707	0.000891914	49.7256	0.000235244
	9.54438	0.0154842	13.4175	0.00585413	19.102	0.00199484	28.3993	0.000919582	49.7758	0.000246133
	9.55401	0.0160434	13.431	0.00576593	19.1213	0.00237481	28.4279	0.000870259	49.826	0.000261373
	9.56363	0.0158723	13.4446	0.00631301	19.1405	0.00198271	28.4565	0.000702421	49.8762	0.000417858
	9.57325	0.0149815	13.4581	0.00630889	19.1598	0.0021226	28.4852	0.000972076	49.9263	0.000481927
	9.58287	0.0164324	13.4716	0.00690533	19.179	0.00210457	28.5138	0.000873558	49.9765	0.000256678
	9.59249	0.0170648	13.4851	0.00570763	19.1983	0.00215306	28.5424	0.000848291	50.0267	0.000229247
	9.60212	0.0182097	13.4987	0.0059924	19.2176	0.00232168	28.5711	0.000993099	50.0769	0.000227311
	9.61174	0.0153535	13.5122	0.00577505	19.2368	0.00222654	28.5997	0.000900729	50.1271	0.000266435
	9.62136	0.0149876	13.5257	0.00616716	19.2561	0.00202761	28.6283	0.000849188	50.1772	0.000258687
	9.63098	0.0158219	13.5392	0.00619092	19.2753	0.00216664	28.657	0.000783898	50.2274	0.000238936
	9.6406	0.0158872	13.5528	0.00449878	19.2946	0.0018747	28.6856	0.000794278	50.2776	0.000269952
	9.65023	0.0162786	13.5663	0.00461613	19.3138	0.00197288	28.7142	0.000879411	50.3278	0.00026011
	9.65985	0.017757	13.5798	0.0050867	19.3331	0.00216009	28.7429	0.000873551	50.378	0.0002615
	9.66947	0.0163445	13.5933	0.00532588	19.3524	0.00183361	28.7715	0.000816656	50.4282	0.000256225
	9.67909	0.0170828	13.6069	0.00629641	19.3716	0.00227952	28.8001	0.000759307	50.4783	0.0002838
	9.68871	0.0126856	13.6204	0.00595688	19.3909	0.00228539	28.8287	0.000773518	50.5285	0.000291954
	9.69834	0.0181986	13.6339	0.00584055	19.4101	0.00177868	28.8574	0.000910853	50.5787	0.000289626
	9.70796	0.015933	13.6475	0.00574288	19.4294	0.00196948	28.886	0.000907932	50.6289	0.000270823
	9.71758	0.0178415	13.661	0.00645626	19.4487	0.00250434	28.9146	0.000763204	50.6791	0.000238734
	9.7272	0.0144042	13.6745	0.00495794	19.4679	0.00235582	28.9433	0.000793745	50.7292	0.000238746

## Sheet: Fig. 4e
Fig. 4e
	PBA24-CTA		PBA48-CTA		PBA94-CTA		PBA180-CTA		PBA360-CTA
	q/q*	I/I*	q/q*	I/I*	q/q*	I/I*	q/q*	I/I*	q/q*	I/I*
	0.104697	1.51148	0.14559	0.754603	0.202415	0.705348	0.298736	0.565665	0.498494	0.576093
	0.113475	1.74783	0.157796	0.708449	0.219385	0.703362	0.323781	0.590792	0.540286	0.592691
	0.122252	1.57844	0.170002	0.670862	0.236355	0.660298	0.348826	0.574337	0.582078	0.602471
	0.131029	1.24718	0.182208	0.587384	0.253325	0.641349	0.373872	0.569241	0.62387	0.625844
	0.139807	1.01954	0.194414	0.540101	0.270295	0.596487	0.398917	0.555445	0.665662	0.660792
	0.148584	0.880482	0.20662	0.516029	0.287265	0.568791	0.423962	0.549186	0.707455	0.698361
	0.157362	0.730465	0.218825	0.494924	0.304235	0.55091	0.449007	0.530473	0.749247	0.733213
	0.166139	0.616376	0.231031	0.432259	0.321205	0.518181	0.474052	0.543902	0.791039	0.788159
	0.174917	0.619878	0.243237	0.410405	0.338174	0.505436	0.499097	0.535382	0.832831	0.836789
	0.183694	0.535792	0.255443	0.393855	0.355144	0.491838	0.524142	0.531703	0.874623	0.894372
	0.192472	0.500334	0.267649	0.368546	0.372114	0.478639	0.549188	0.529378	0.916416	0.942483
	0.201249	0.523504	0.279855	0.376023	0.389084	0.471895	0.574233	0.545336	0.958208	0.982092
	0.210027	0.424521	0.292061	0.351853	0.406054	0.44911	0.599278	0.560749	1	1
	0.218804	0.380853	0.304266	0.33862	0.423024	0.451527	0.624323	0.562797	1.04179	0.993465
[truncated: 986 more rows]

## Sheet: Fig. 4f
Fig. 4f
[truncated: 1,002 more rows]

[truncated: 51 more sheets: Fig. 5, Fig. 6a, Fig. 6b, Fig. 6c, Supplementary Fig. 2, Supplementary Fig. 5a, Supplementary Fig. 5b, Supplementary Fig. 6, Supplementary Fig. 7, Supplementary Fig. 8, Supplementary Fig. 11a, Supplementary Fig. 11b, Supplementary Fig. 11c, Supplementary Fig. 12a, Supplementary Fig. 12b, Supplementary Fig. 12c, Supplementary Fig. 13a, Supplementary Fig. 13b, Supplementary Fig. 13c, Supplementary Fig. 14 …]
